# Supplementary material for: Children who develop celiac disease are predicted to exhibit distinct metabolic pathways among their gut microbiota years before diagnosis
Source: Microbiol Spectr. 2025 Feb 4;13(3):e01468-24. doi: 10.1128/spectrum.01468-24 (PMC11878042; doi:10.1128/spectrum.01468-24)
Supplement: Table S6 — Sample ID/SRA association, diversity statistics, ASV statistics, LEfSe statistics, and PICRUSt analysis (nonparametric statistical approach), [file spectrum.01468-24-s0007.xlsx]

## Sheet: Table S7- Diversity statistics-
Table S7: Alpha and Beta Diversity- Nonparametric Statistical Approach
sort_type_x	measure	statistic_x	p_value_x	cliff_delta	control_mean	control_sd	celiac_mean	celiac_sd	Data_Sort	sort_type_y	test	statistic_y	R2	p_value_y
Presort	Observed	52	0.0127918	-0.537778	146.333	29.1098	187.133	44.8201	Presort	Presort	PERMANOVA	3.08519	0.0992494	0.001
Presort	Observed	52	0.0127918	-0.537778	146.333	29.1098	187.133	44.8201	Presort	Presort	Dispersion	3.08519		0.813
IGneg	Observed	0	0.0121858	-1	137.2	21.7647	208.6	28.0232	Postsor t	IGneg	PERMANOVA	1.06824	0.1178	0.402
IGneg	Observed	0	0.0121858	-1	137.2	21.7647	208.6	28.0232	Postsor t	IGneg	Dispersion	1.06824		0.778
IGneg	Observed	0	0.0121858	-1	137.2	21.7647	208.6	28.0232	Postsor t	IGpos	PERMANOVA	0.915452	0.102682	0.514
IGneg	Observed	0	0.0121858	-1	137.2	21.7647	208.6	28.0232	Postsor t	IGpos	Dispersion	0.915452		0.923
IGpos	Observed	12.5	1	0	143	35.8678	145.8	28.4289	Postsor t	IGneg	PERMANOVA	1.06824	0.1178	0.402
IGpos	Observed	12.5	1	0	143	35.8678	145.8	28.4289	Postsor t	IGneg	Dispersion	1.06824		0.778
IGpos	Observed	12.5	1	0	143	35.8678	145.8	28.4289	Postsor t	IGpos	PERMANOVA	0.915452	0.102682	0.514
IGpos	Observed	12.5	1	0	143	35.8678	145.8	28.4289	Postsor t	IGpos	Dispersion	0.915452		0.923

## Sheet: Table S6- Sample IDSRA associat
Table S6: Sample ID/SRA Association
Sample ID	Age	Disease status	ABIS Subject ID	Sample name	SRA
1	1	CD	2412	sample_1_1	SRS6613825
				sample_1_1_IgA_neg	SRS6613773
				sample_1_1_IgA_pos	SRS6613826
				sample_1_2	SRS6613775
				sample_1_2_IgA_neg	SRS6613777
				sample_1_2_IgA_pos	SRS6613776
2	1	Control	2670	sample_2_1	SRS6613996
				sample_2_1_IgA_neg	SRS6614022
				sample_2_1_IgA_pos	SRS6614011
				sample_2_2	SRS6613778
				sample_2_2_IgA_neg	SRS6613780
				sample_2_2_IgA_pos	SRS6613779
3	1	Control	4619	sample_3_1	SRS6614097
				sample_3_1_IgA_neg	SRS6614119
				sample_3_1_IgA_pos	SRS6614108
				sample_3_2	SRS6613782
				sample_3_2_IgA_neg	SRS6613781
				sample_3_2_IgA_pos	SRS6613783
4	1	Control	5969	sample_4_1	SRS6613926
				sample_4_1_IgA_neg	SRS6613946
				sample_4_1_IgA_pos	SRS6613827
				sample_4_2	SRS6613784
				sample_4_2_IgA_neg	SRS6613787
				sample_4_2_IgA_pos	SRS6613786
5	1	CD	16415	sample_5_1	SRS6613957
				sample_5_1_IgA_neg	SRS6614043
				sample_5_1_IgA_pos	SRS6613967
				sample_5_2	SRS6613788
				sample_5_2_IgA_neg	SRS6613790
				sample_5_2_IgA_pos	SRS6613789
6	1	Control	16946	sample_6_1	SRS6614054
				sample_6_1_IgA_neg	SRS6613740
				sample_6_1_IgA_pos	SRS6613729
				sample_6_2	SRS6613791
				sample_6_2_IgA_neg	SRS6613792
				sample_6_2_IgA_pos	SRS6613793
7	1	CD	19000	sample_7_1	SRS6613752
				sample_7_1_IgA_neg	SRS6613774
				sample_7_1_IgA_pos	SRS6613762
				sample_7_2	SRS6613794
				sample_7_2_IgA_neg	SRS6613797
				sample_7_2_IgA_pos	SRS6613795
8	1	CD	19582	sample_8_1	SRS6613785
				sample_8_1_IgA_neg	SRS6613806
				sample_8_1_IgA_pos	SRS6613796
				sample_8_2	SRS6613798
				sample_8_2_IgA_neg	SRS6613800
				sample_8_2_IgA_pos	SRS6613799
9	1	CD	21892	sample_9_1	SRS6613818
				sample_9_1_IgA_neg	SRS6613844
				sample_9_1_IgA_pos	SRS6613832
				sample_9_2	SRS6613801
				sample_9_2_IgA_neg	SRS6613803
				sample_9_2_IgA_pos	SRS6613802
10	1	Control	22701	sample_10_1	SRS6613855
				sample_10_1_IgA_neg	SRS6613985
				sample_10_1_IgA_pos	SRS6613974
				sample_10_2	SRS6613804
				sample_10_2_IgA_neg	SRS6613807
				sample_10_2_IgA_pos	SRS6613805
11	2.5	Control	2372	sample_11_1	SRS6613997
				sample_11_1_IgA_neg	SRS6614083
				sample_11_1_IgA_pos	SRS6614072
				sample_11_2	SRS6613809
				sample_11_2_IgA_neg	SRS6613810
				sample_11_2_IgA_pos	SRS6613808
12	2.5	CD	2412	sample_12_1	SRS6614094
				sample_12_1_IgA_neg	SRS6613880
				sample_12_1_IgA_pos	SRS6613869
				sample_12_2	SRS6613811
				sample_12_2_IgA_neg	SRS6613813
				sample_12_2_IgA_pos	SRS6613812
13	2.5	Control	2670	sample_13_1	SRS6613890
				sample_13_1_IgA_neg	SRS6613913
				sample_13_1_IgA_pos	SRS6613903
				sample_13_2	SRS6613814
				sample_13_2_IgA_neg	SRS6613816
				sample_13_2_IgA_pos	SRS6613815
14	2.5	Control	3227	sample_14_1	SRS6613925
				sample_14_1_IgA_neg	SRS6614013
				sample_14_1_IgA_pos	SRS6614012
				sample_14_2	SRS6613817
				sample_14_2_IgA_neg	SRS6613820
				sample_14_2_IgA_pos	SRS6613819
15	2.5	CD	3933	sample_15_1	SRS6614014
				sample_15_1_IgA_neg	SRS6614016
				sample_15_1_IgA_pos	SRS6614015
				sample_15_2	SRS6613821
				sample_15_2_IgA_neg	SRS6613822
				sample_15_2_IgA_pos	SRS6613823
16	2.5	Control	4619	sample_16_1	SRS6614017
				sample_16_1_IgA_neg	SRS6614019
				sample_16_1_IgA_pos	SRS6614018
				sample_16_2	SRS6613824
				sample_16_2_IgA_neg	SRS6613831
				sample_16_2_IgA_pos	SRS6613828
17	2.5	Control	4634	sample_17_1	SRS6614020
				sample_17_1_IgA_neg	SRS6614023
				sample_17_1_IgA_pos	SRS6614021
				sample_17_2	SRS6613830
				sample_17_2_IgA_neg	SRS6613833
				sample_17_2_IgA_pos	SRS6613834
18	2.5	Control	5969	sample_18_1	SRS6614024
				sample_18_1_IgA_neg	SRS6614026
				sample_18_1_IgA_pos	SRS6614025
				sample_18_2	SRS6613835
				sample_18_2_IgA_neg	SRS6613837
				sample_18_2_IgA_pos	SRS6613836
19	2.5	Control	6111	sample_19_1	SRS6614027
				sample_19_1_IgA_neg	SRS6614029
				sample_19_1_IgA_pos	SRS6614028
				sample_19_2	SRS6613838
				sample_19_2_IgA_neg	SRS6613840
				sample_19_2_IgA_pos	SRS6613839
20	2.5	CD	6291	sample_20_1	SRS6614030
				sample_20_1_IgA_neg	SRS6614032
				sample_20_1_IgA_pos	SRS6614031
				sample_20_2	SRS6613841
				sample_20_2_IgA_neg	SRS6613843
				sample_20_2_IgA_pos	SRS6613842
21	2.5	Control	6652	sample_21_1	SRS6614098
				sample_21_1_IgA_neg	SRS6614100
				sample_21_1_IgA_pos	SRS6614099
				sample_21_2	SRS6613845
				sample_21_2_IgA_neg	SRS6613847
				sample_21_2_IgA_pos	SRS6613846
22	2.5	Control	7945	sample_22_1	SRS6614101
				sample_22_1_IgA_neg	SRS6614102
				sample_22_1_IgA_pos	SRS6614103
				sample_22_2	SRS6613848
				sample_22_2_IgA_neg	SRS6613850
				sample_22_2_IgA_pos	SRS6613849
23	2.5	CD	8743	sample_23_1	SRS6614104
				sample_23_1_IgA_neg	SRS6614106
				sample_23_1_IgA_pos	SRS6614105
				sample_23_2	SRS6613851
				sample_23_2_IgA_neg	SRS6613853
				sample_23_2_IgA_pos	SRS6613852
24	2.5	Control	9441	sample_24_1	SRS6614107
				sample_24_1_IgA_neg	SRS6614110
				sample_24_1_IgA_pos	SRS6614109
				sample_24_2	SRS6613854
				sample_24_2_IgA_neg	SRS6613858
				sample_24_2_IgA_pos	SRS6613856
25	2.5	CD	9722	sample_25_1	SRS6614111
				sample_25_1_IgA_neg	SRS6614113
				sample_25_1_IgA_pos	SRS6614112
				sample_25_2	SRS6613857
				sample_25_2_IgA_neg	SRS6613860
				sample_25_2_IgA_pos	SRS6613859
26	2.5	CD	10056	sample_26_1	SRS6614114
				sample_26_1_IgA_neg	SRS6614116
				sample_26_1_IgA_pos	SRS6614115
				sample_26_2	SRS6613969
				sample_26_2_IgA_neg	SRS6613971
				sample_26_2_IgA_pos	SRS6613970
27	2.5	Control	10254	sample_27_1	SRS6614117
				sample_27_1_IgA_neg	SRS6614120
				sample_27_1_IgA_pos	SRS6614118
				sample_27_2	SRS6613972
				sample_27_2_IgA_neg	SRS6613975
				sample_27_2_IgA_pos	SRS6613973
28	2.5	CD	13844	sample_28_1	SRS6614121
				sample_28_1_IgA_neg	SRS6614123
				sample_28_1_IgA_pos	SRS6614122
				sample_28_2	SRS6613976
				sample_28_2_IgA_neg	SRS6613978
				sample_28_2_IgA_pos	SRS6613977
29	2.5	CD	14321	sample_29_1	SRS6614124
				sample_29_1_IgA_neg	SRS6614126
				sample_29_1_IgA_pos	SRS6614125
				sample_29_2	SRS6613979
				sample_29_2_IgA_neg	SRS6613981
				sample_29_2_IgA_pos	SRS6613980
30	2.5	CD	16415	sample_30_1	SRS6614127
				sample_30_1_IgA_neg	SRS6613924
				sample_30_1_IgA_pos	SRS6614128
				sample_30_2	SRS6613982
				sample_30_2_IgA_neg	SRS6613984
				sample_30_2_IgA_pos	SRS6613983
31	2.5	Control	16946	sample_31_1	SRS6613927
				sample_31_1_IgA_neg	SRS6613929
				sample_31_1_IgA_pos	SRS6613928
				sample_31_2	SRS6613986
				sample_31_2_IgA_neg	SRS6613988
				sample_31_2_IgA_pos	SRS6613987
32	2.5	Control	17027	sample_32_1	SRS6613930
				sample_32_1_IgA_neg	SRS6613932
				sample_32_1_IgA_pos	SRS6613931
				sample_32_2	SRS6613989
				sample_32_2_IgA_neg	SRS6613991
				sample_32_2_IgA_pos	SRS6613990
33	2.5	CD	17315	sample_33_1	SRS6613933
				sample_33_1_IgA_neg	SRS6613935
				sample_33_1_IgA_pos	SRS6613934
				sample_33_2	SRS6613992
				sample_33_2_IgA_neg	SRS6613994
				sample_33_2_IgA_pos	SRS6613993
34	2.5	Control	17464	sample_34_1	SRS6613936
				sample_34_1_IgA_neg	SRS6613937
				sample_34_1_IgA_pos	SRS6613829
				sample_34_2	SRS6613995
				sample_34_2_IgA_neg	SRS6613999
				sample_34_2_IgA_pos	SRS6613998
35	2.5	CD	17973	sample_35_1	SRS6613938
				sample_35_1_IgA_neg	SRS6613940
				sample_35_1_IgA_pos	SRS6613939
				sample_35_2	SRS6614000
				sample_35_2_IgA_neg	SRS6614066
				sample_35_2_IgA_pos	SRS6614065
36	2.5	CD	17974	sample_36_1	SRS6613941
				sample_36_1_IgA_neg	SRS6613943
				sample_36_1_IgA_pos	SRS6613942
				sample_36_2	SRS6614067
				sample_36_2_IgA_neg	SRS6614069
				sample_36_2_IgA_pos	SRS6614068
37	2.5	CD	19000	sample_37_1	SRS6613944
				sample_37_1_IgA_neg	SRS6613947
				sample_37_1_IgA_pos	SRS6613945
				sample_37_2	SRS6614070
				sample_37_2_IgA_neg	SRS6614073
				sample_37_2_IgA_pos	SRS6614071
38	2.5	CD	19582	sample_38_1	SRS6613948
				sample_38_1_IgA_neg	SRS6613950
				sample_38_1_IgA_pos	SRS6613949
				sample_38_2	SRS6614074
				sample_38_2_IgA_neg	SRS6614076
				sample_38_2_IgA_pos	SRS6614075
39	2.5	Control	21089	sample_39_1	SRS6613951
				sample_39_1_IgA_neg	SRS6613953
				sample_39_1_IgA_pos	SRS6613952
				sample_39_2	SRS6614077
				sample_39_2_IgA_neg	SRS6614079
				sample_39_2_IgA_pos	SRS6614078
40	2.5	CD	21892	sample_40_1	SRS6613954
				sample_40_1_IgA_neg	SRS6613956
				sample_40_1_IgA_pos	SRS6613955
				sample_40_2	SRS6614080
				sample_40_2_IgA_neg	SRS6614082
				sample_40_2_IgA_pos	SRS6614081
41	2.5	CD	22068	sample_41_1	SRS6613958
				sample_41_1_IgA_neg	SRS6613960
				sample_41_1_IgA_pos	SRS6613959
				sample_41_2	SRS6614085
				sample_41_2_IgA_neg	SRS6614086
				sample_41_2_IgA_pos	SRS6614084
42	2.5	Control	22701	sample_42_1	SRS6613961
				sample_42_1_IgA_neg	SRS6613963
				sample_42_1_IgA_pos	SRS6613962
				sample_42_2	SRS6614087
				sample_42_2_IgA_neg	SRS6614089
				sample_42_2_IgA_pos	SRS6614088
43	5	Control	2372	sample_43_1	SRS6613964
				sample_43_1_IgA_neg	SRS6613966
				sample_43_1_IgA_pos	SRS6613965
				sample_43_2	SRS6614090
				sample_43_2_IgA_neg	SRS6614092
				sample_43_2_IgA_pos	SRS6614091
44	5	Control	2670	sample_44_1	SRS6613968
				sample_44_1_IgA_neg	SRS6614034
				sample_44_1_IgA_pos	SRS6614033
				sample_44_2	SRS6614093
				sample_44_2_IgA_neg	SRS6614095
				sample_44_2_IgA_pos	SRS6614096
45	5	Control	3227	sample_45_1	SRS6614035
				sample_45_1_IgA_neg	SRS6614037
				sample_45_1_IgA_pos	SRS6614036
				sample_45_2	SRS6613861
				sample_45_2_IgA_neg	SRS6613863
				sample_45_2_IgA_pos	SRS6613862
46	5	CD	3933	sample_46_1	SRS6614038
				sample_46_1_IgA_neg	SRS6614041
				sample_46_1_IgA_pos	SRS6614039
				sample_46_2	SRS6613864
				sample_46_2_IgA_neg	SRS6613866
				sample_46_2_IgA_pos	SRS6613865
47	5	Control	4636	sample_47_1	SRS6614040
				sample_47_1_IgA_neg	SRS6614044
				sample_47_1_IgA_pos	SRS6614042
				sample_47_2	SRS6613867
				sample_47_2_IgA_neg	SRS6613870
				sample_47_2_IgA_pos	SRS6613868
48	5	Control	6111	sample_48_1	SRS6614045
				sample_48_1_IgA_neg	SRS6614048
				sample_48_1_IgA_pos	SRS6614046
				sample_48_2	SRS6613871
				sample_48_2_IgA_neg	SRS6613873
				sample_48_2_IgA_pos	SRS6613872
49	5	CD	6291	sample_49_1	SRS6614047
				sample_49_1_IgA_neg	SRS6614050
				sample_49_1_IgA_pos	SRS6614049
				sample_49_2	SRS6613874
				sample_49_2_IgA_neg	SRS6613876
				sample_49_2_IgA_pos	SRS6613875
50	5	Control	6652	sample_50_1	SRS6614051
				sample_50_1_IgA_neg	SRS6614053
				sample_50_1_IgA_pos	SRS6614052
				sample_50_2	SRS6613877
				sample_50_2_IgA_neg	SRS6613879
				sample_50_2_IgA_pos	SRS6613878
51	5	Control	7945	sample_51_1	SRS6614055
				sample_51_1_IgA_neg	SRS6614057
				sample_51_1_IgA_pos	SRS6614056
				sample_51_2	SRS6613881
				sample_51_2_IgA_neg	SRS6613883
				sample_51_2_IgA_pos	SRS6613882
52	5	CD	8743	sample_52_1	SRS6614058
				sample_52_1_IgA_neg	SRS6614060
				sample_52_1_IgA_pos	SRS6614059
				sample_52_2	SRS6613884
				sample_52_2_IgA_neg	SRS6613886
				sample_52_2_IgA_pos	SRS6613885
53	5	Control	9441	sample_53_1	SRS6614061
				sample_53_1_IgA_neg	SRS6614063
				sample_53_1_IgA_pos	SRS6614062
				sample_53_2	SRS6613887
				sample_53_2_IgA_neg	SRS6613889
				sample_53_2_IgA_pos	SRS6613888
54	5	CD	9722	sample_54_1	SRS6614064
				sample_54_1_IgA_neg	SRS6613731
				sample_54_1_IgA_pos	SRS6613730
				sample_54_2	SRS6613891
				sample_54_2_IgA_neg	SRS6613893
				sample_54_2_IgA_pos	SRS6613892
55	5	CD	10056	sample_55_1	SRS6613732
				sample_55_1_IgA_neg	SRS6613734
				sample_55_1_IgA_pos	SRS6613733
				sample_55_2	SRS6613894
				sample_55_2_IgA_neg	SRS6613896
				sample_55_2_IgA_pos	SRS6613895
56	5	Control	10254	sample_56_1	SRS6613735
				sample_56_1_IgA_neg	SRS6613737
				sample_56_1_IgA_pos	SRS6613736
				sample_56_2	SRS6613897
				sample_56_2_IgA_neg	SRS6613899
				sample_56_2_IgA_pos	SRS6613898
57	5	CD	13844	sample_57_1	SRS6613738
				sample_57_1_IgA_neg	SRS6613741
				sample_57_1_IgA_pos	SRS6613739
				sample_57_2	SRS6613901
				sample_57_2_IgA_neg	SRS6613902
				sample_57_2_IgA_pos	SRS6613900
58	5	CD	14321	sample_58_1	SRS6613742
				sample_58_1_IgA_neg	SRS6613744
				sample_58_1_IgA_pos	SRS6613743
				sample_58_2	SRS6613904
				sample_58_2_IgA_neg	SRS6613906
				sample_58_2_IgA_pos	SRS6613905
59	5	Control	16946	sample_59_1	SRS6613745
				sample_59_1_IgA_neg	SRS6613747
				sample_59_1_IgA_pos	SRS6613746
				sample_59_2	SRS6613908
				sample_59_2_IgA_neg	SRS6613909
				sample_59_2_IgA_pos	SRS6613907
60	5	Control	17027	sample_60_1	SRS6613748
				sample_60_1_IgA_neg	SRS6613750
				sample_60_1_IgA_pos	SRS6613749
				sample_60_2	SRS6613910
				sample_60_2_IgA_neg	SRS6613912
				sample_60_2_IgA_pos	SRS6613911
61	5	CD	17315	sample_61_1	SRS6613751
				sample_61_1_IgA_neg	SRS6613754
				sample_61_1_IgA_pos	SRS6613753
				sample_61_2	SRS6613914
				sample_61_2_IgA_neg	SRS6613916
				sample_61_2_IgA_pos	SRS6613915
62	5	Control	17464	sample_62_1	SRS6613755
				sample_62_1_IgA_neg	SRS6613756
				sample_62_1_IgA_pos	SRS6613757
				sample_62_2	SRS6613919
				sample_62_2_IgA_neg	SRS6613918
				sample_62_2_IgA_pos	SRS6613917
63	5	CD	17973	sample_63_1	SRS6613758
				sample_63_1_IgA_neg	SRS6613760
				sample_63_1_IgA_pos	SRS6613759
				sample_63_2	SRS6613920
				sample_63_2_IgA_neg	SRS6613921
				sample_63_2_IgA_pos	SRS6613922
64	5	CD	17974	sample_64_1	SRS6613761
				sample_64_1_IgA_neg	SRS6613764
				sample_64_1_IgA_pos	SRS6613763
				sample_64_2	SRS6613923
				sample_64_2_IgA_neg	SRS6614002
				sample_64_2_IgA_pos	SRS6614001
65	5	CD	19000	sample_65_1	SRS6613765
				sample_65_1_IgA_neg	SRS6613766
				sample_65_2	SRS6614003
				sample_65_2_IgA_neg	SRS6614004
66	5	Control	21089	sample_66_1	SRS6613768
				sample_66_1_IgA_neg	SRS6613767
				sample_66_2	SRS6614005
				sample_66_2_IgA_neg	SRS6614006
67	5	CD	21892	sample_67_1	SRS6613769
				sample_67_1_IgA_neg	SRS6613770
				sample_67_2	SRS6614007
				sample_67_2_IgA_neg	SRS6614008
68	5	CD	22068	sample_68_1	SRS6613771
				sample_68_1_IgA_neg	SRS6613772
				sample_68_2	SRS6614009
				sample_68_2_IgA_neg	SRS6614010

## Sheet: Table S8- ASV stats- nonparamet
Table S8: ASV Statistics- Nonparametric Statistical Approach
Taxonomic_Group	Disease.status	Age	Celiac_Abundance	Control_Abundance	log2FoldChange	p_value	adj_p_value
Proteobacteria	Celiac_vs_Control	1year	2.01579	11.8181	-2.55158	0.530869	1
Verrucomicrobia	Celiac_vs_Control	1year	0.0392537	0.0839478	-1.09666	1	1
Actinobacteria	Celiac_vs_Control	1year	20.218	31.8322	-0.654851	0.143672	0.682442
Firmicutes	Celiac_vs_Control	1year	72.2898	38.4575	0.910527	0.0367139	0.348782
Bacteroidetes	Celiac_vs_Control	1year	4.68274	3.92625	0.254201	0.834532	1
Unclassified_Bacteria	Celiac_vs_Control	1year	0	0	0	0.423711	0.894501
Fusobacteria	Celiac_vs_Control	1year	0	0	0	1	1
Proteobacteria	Celiac_vs_Control	1year	29.5763	22.322	0.405975	0.834532	1
Verrucomicrobia	Celiac_vs_Control	1year	1.37391	1.41676	-0.0443079	1	1
Actinobacteria	Celiac_vs_Control	1year	12.5647	24.0045	-0.933937	0.210075	0.798285
Firmicutes	Celiac_vs_Control	1year	42.1931	37.9965	0.151141	0.834532	1
Bacteroidetes	Celiac_vs_Control	1year	1.59701	1.51307	0.0778945	1	1
Unclassified_Bacteria	Celiac_vs_Control	1year	0	0	0
Fusobacteria	Celiac_vs_Control	1year	0	0	0	0.423711	0.894501
Proteobacteria	Celiac_vs_Control	1year	1.31894	9.12653	-2.79069	0.403395	0.894501
Verrucomicrobia	Celiac_vs_Control	1year	0.0676546	0.0371885	0.863331	0.676103	1
Actinobacteria	Celiac_vs_Control	1year	19.6731	26.7967	-0.445829	0.143672	0.682442
Firmicutes	Celiac_vs_Control	1year	68.1212	39.1764	0.798119	0.0367139	0.348782
Bacteroidetes	Celiac_vs_Control	1year	5.74358	6.48608	-0.175396	1	1
Unclassified_Bacteria	Celiac_vs_Control	1year	0	0	0	0.423711	0.894501
Fusobacteria	Celiac_vs_Control	1year	0	0	0
Gammaproteobacteria	Celiac_vs_Control	1year	2.01579	11.8181	-2.55158	0.530869	0.977594
Verrucomicrobiae	Celiac_vs_Control	1year	0.0392537	0.0839478	-1.09666	1	1
Actinobacteria	Celiac_vs_Control	1year	20.218	31.8322	-0.654851	0.143672	0.809439
Clostridia	Celiac_vs_Control	1year	64.6982	32.1417	1.00928	0.0367139	0.738058
Erysipelotrichia	Celiac_vs_Control	1year	6.38043	1.87304	1.76827	0.676103	0.977594
Bacilli	Celiac_vs_Control	1year	2.10667	4.33523	-1.04114	0.834532	0.977594
Bacteroidia	Celiac_vs_Control	1year	4.68274	3.92625	0.254201	0.834532	0.977594
Negativicutes	Celiac_vs_Control	1year	0.450618	0.407521	0.14503	0.676103	0.977594
Deltaproteobacteria	Celiac_vs_Control	1year	0	0	0	0.423711	0.965119
Unclassified_Bacteria	Celiac_vs_Control	1year	0	0	0	0.423711	0.965119
Flavobacteriia	Celiac_vs_Control	1year	0	0	0
Betaproteobacteria	Celiac_vs_Control	1year	0.00802032	0	26.2572	0.157939	0.809439
Alphaproteobacteria	Celiac_vs_Control	1year	0	0	0
Unclassified_Firmicutes	Celiac_vs_Control	1year	0	0	0	0.179712	0.81869
Fusobacteriia	Celiac_vs_Control	1year	0	0	0	1	1
Gammaproteobacteria	Celiac_vs_Control	1year	29.5515	22.2951	0.406502	0.834532	0.977594
Verrucomicrobiae	Celiac_vs_Control	1year	1.37391	1.41676	-0.0443079	1	1
Actinobacteria	Celiac_vs_Control	1year	12.5647	24.0045	-0.933937	0.210075	0.861308
Clostridia	Celiac_vs_Control	1year	35.8565	32.2108	0.15469	0.676103	0.977594
Erysipelotrichia	Celiac_vs_Control	1year	2.30037	1.94456	0.242425	0.834532	0.977594
Bacilli	Celiac_vs_Control	1year	1.32107	1.51278	-0.195497	0.834532	0.977594
Bacteroidia	Celiac_vs_Control	1year	1.398	1.47696	-0.0792672	0.834532	0.977594
Negativicutes	Celiac_vs_Control	1year	0.0543968	0.278257	-2.35482	0.834532	0.977594
Deltaproteobacteria	Celiac_vs_Control	1year	0	0	0	0.906329	1
Unclassified_Bacteria	Celiac_vs_Control	1year	0	0	0
Flavobacteriia	Celiac_vs_Control	1year	0.016421	0.0484888	-1.56211	0.834532	0.977594
Betaproteobacteria	Celiac_vs_Control	1year	0.0143684	0.00230899	2.63757	0.0936926	0.768279
Alphaproteobacteria	Celiac_vs_Control	1year	0.0108794	0.02355	-1.11413	0.834532	0.977594
Unclassified_Firmicutes	Celiac_vs_Control	1year	0	0.00391911	-25.224	0.0720057	0.738058
Fusobacteriia	Celiac_vs_Control	1year	0	0	0	0.423711	0.965119
Gammaproteobacteria	Celiac_vs_Control	1year	1.31894	9.12653	-2.79069	0.403395	0.965119
Verrucomicrobiae	Celiac_vs_Control	1year	0.0676546	0.0371885	0.863331	0.676103	0.977594
Actinobacteria	Celiac_vs_Control	1year	19.6731	26.7967	-0.445829	0.143672	0.809439
Clostridia	Celiac_vs_Control	1year	53.4428	29.6904	0.847999	0.0601028	0.738058
Erysipelotrichia	Celiac_vs_Control	1year	11.8876	5.08997	1.22372	0.530869	0.977594
Bacilli	Celiac_vs_Control	1year	1.47887	2.24061	-0.599395	0.834532	0.977594
Bacteroidia	Celiac_vs_Control	1year	5.74064	6.48068	-0.174933	1	1
Negativicutes	Celiac_vs_Control	1year	0.752101	0.305389	1.30028	0.403395	0.965119
Deltaproteobacteria	Celiac_vs_Control	1year	0	0	0	0.423711	0.965119
Unclassified_Bacteria	Celiac_vs_Control	1year	0	0	0	0.423711	0.965119
Flavobacteriia	Celiac_vs_Control	1year	0	0	0	1	1
Betaproteobacteria	Celiac_vs_Control	1year	0.0117516	0	26.8083	0.0720057	0.738058
Alphaproteobacteria	Celiac_vs_Control	1year	0	0	0	0.423711	0.965119
Unclassified_Firmicutes	Celiac_vs_Control	1year	0	0	0	0.607236	0.977594
Fusobacteriia	Celiac_vs_Control	1year	0	0	0
Enterobacteriales	Celiac_vs_Control	1year	1.0991	11.81	-3.42561	0.530869	0.951366
Verrucomicrobiales	Celiac_vs_Control	1year	0.0392537	0.0839478	-1.09666	1	1
Bifidobacteriales	Celiac_vs_Control	1year	12.1254	30.0038	-1.30712	0.210075	0.798285
Clostridiales	Celiac_vs_Control	1year	64.6982	32.1417	1.00928	0.0367139	0.66756
Coriobacteriales	Celiac_vs_Control	1year	0.755057	2.65494	-1.81402	0.143672	0.744483
Erysipelotrichales	Celiac_vs_Control	1year	6.38043	1.87304	1.76827	0.676103	0.951366
Lactobacillales	Celiac_vs_Control	1year	2.07726	4.3216	-1.05688	0.834532	0.951366
Bacteroidales	Celiac_vs_Control	1year	4.68274	3.92625	0.254201	0.834532	0.951366
Selenomonadales	Celiac_vs_Control	1year	0.450618	0.407521	0.14503	0.676103	0.951366
Actinomycetales	Celiac_vs_Control	1year	0.0465968	0.0306738	0.603223	0.676103	0.951366
Pasteurellales	Celiac_vs_Control	1year	0.120305	0	30.164	0.0311412	0.66756
Desulfovibrionales	Celiac_vs_Control	1year	0	0	0	0.423711	0.894501
Unclassified_Bacteria	Celiac_vs_Control	1year	0	0	0	0.423711	0.894501
Flavobacteriales	Celiac_vs_Control	1year	0	0	0
Burkholderiales	Celiac_vs_Control	1year	0.00802032	0	26.2572	0.157939	0.750212
Rhizobiales	Celiac_vs_Control	1year	0	0	0
Bacillales	Celiac_vs_Control	1year	0.01997	0.0363018	-0.862202	0.403395	0.894501
Pseudomonadales	Celiac_vs_Control	1year	0	0	0
Caulobacterales	Celiac_vs_Control	1year	0	0	0
Unclassified_Firmicutes	Celiac_vs_Control	1year	0	0	0	0.179712	0.78797
Fusobacteriales	Celiac_vs_Control	1year	0	0	0	1	1
Xanthomonadales	Celiac_vs_Control	1year	0	0	0	0.423711	0.894501
Enterobacteriales	Celiac_vs_Control	1year	29.5359	22.2682	0.407485	0.834532	0.951366
Verrucomicrobiales	Celiac_vs_Control	1year	1.37391	1.41676	-0.0443079	1	1
Bifidobacteriales	Celiac_vs_Control	1year	7.93793	15.8241	-0.995285	0.403395	0.894501
Clostridiales	Celiac_vs_Control	1year	35.8565	32.2108	0.15469	0.676103	0.951366
Coriobacteriales	Celiac_vs_Control	1year	0.0683846	0.895566	-3.71106	0.143672	0.744483
Erysipelotrichales	Celiac_vs_Control	1year	2.30037	1.94456	0.242425	0.834532	0.951366
Lactobacillales	Celiac_vs_Control	1year	1.29931	1.35993	-0.0657913	0.834532	0.951366
Bacteroidales	Celiac_vs_Control	1year	1.398	1.47696	-0.0792672	0.834532	0.951366
Selenomonadales	Celiac_vs_Control	1year	0.0543968	0.278257	-2.35482	0.834532	0.951366
Actinomycetales	Celiac_vs_Control	1year	0.0266842	0.0236323	0.175226	0.834532	0.951366
Pasteurellales	Celiac_vs_Control	1year	0.0448738	0.00195955	4.51727	0.0936926	0.66756
Desulfovibrionales	Celiac_vs_Control	1year	0	0	0	0.906329	1
Unclassified_Bacteria	Celiac_vs_Control	1year	0	0	0
Flavobacteriales	Celiac_vs_Control	1year	0.016421	0.0484888	-1.56211	0.834532	0.951366
Burkholderiales	Celiac_vs_Control	1year	0.0143684	0.00230899	2.63757	0.0936926	0.66756
Rhizobiales	Celiac_vs_Control	1year	0.0108794	0.0161629	-0.571094	0.834532	0.951366
Bacillales	Celiac_vs_Control	1year	0.0221125	0.0964985	-2.12565	0.210075	0.798285
Pseudomonadales	Celiac_vs_Control	1year	0.016421	0.0138539	0.245249	0.676103	0.951366
Caulobacterales	Celiac_vs_Control	1year	0	0.0134571	-27.0038	0.450644	0.917382
Unclassified_Firmicutes	Celiac_vs_Control	1year	0	0.00391911	-25.224	0.0720057	0.66756
Fusobacteriales	Celiac_vs_Control	1year	0	0	0	0.423711	0.894501
Xanthomonadales	Celiac_vs_Control	1year	0	0	0	0.607236	0.951366
Enterobacteriales	Celiac_vs_Control	1year	0.93928	9.12653	-3.28044	0.403395	0.894501
Verrucomicrobiales	Celiac_vs_Control	1year	0.0676546	0.0371885	0.863331	0.676103	0.951366
Bifidobacteriales	Celiac_vs_Control	1year	10.8924	25.0023	-1.19874	0.29627	0.894501
Clostridiales	Celiac_vs_Control	1year	53.4428	29.6904	0.847999	0.0601028	0.66756
Coriobacteriales	Celiac_vs_Control	1year	1.35631	3.35387	-1.30614	0.143672	0.744483
Erysipelotrichales	Celiac_vs_Control	1year	11.8876	5.08997	1.22372	0.530869	0.951366
Lactobacillales	Celiac_vs_Control	1year	1.4583	2.18018	-0.580163	0.834532	0.951366
Bacteroidales	Celiac_vs_Control	1year	5.74064	6.48068	-0.174933	1	1
Selenomonadales	Celiac_vs_Control	1year	0.752101	0.305389	1.30028	0.403395	0.894501
Actinomycetales	Celiac_vs_Control	1year	0.0722842	0.0339505	1.09025	0.676103	0.951366
Pasteurellales	Celiac_vs_Control	1year	0.0977341	0	29.8643	0.0344536	0.66756
Desulfovibrionales	Celiac_vs_Control	1year	0	0	0	0.423711	0.894501
Unclassified_Bacteria	Celiac_vs_Control	1year	0	0	0	0.423711	0.894501
Flavobacteriales	Celiac_vs_Control	1year	0	0	0	1	1
Burkholderiales	Celiac_vs_Control	1year	0.0117516	0	26.8083	0.0720057	0.66756
Rhizobiales	Celiac_vs_Control	1year	0	0	0	0.423711	0.894501
Bacillales	Celiac_vs_Control	1year	0.0073959	0	26.1402	0.914184	1
Pseudomonadales	Celiac_vs_Control	1year	0	0	0
Caulobacterales	Celiac_vs_Control	1year	0	0	0
Unclassified_Firmicutes	Celiac_vs_Control	1year	0	0	0	0.607236	0.951366
Fusobacteriales	Celiac_vs_Control	1year	0	0	0
Xanthomonadales	Celiac_vs_Control	1year	0	0	0
Enterobacteriaceae	Celiac_vs_Control	1year	1.0991	11.81	-3.42561	0.530869	0.916295
Verrucomicrobiaceae	Celiac_vs_Control	1year	0.0392537	0.0839478	-1.09666	1	1
Bifidobacteriaceae	Celiac_vs_Control	1year	12.1254	30.0038	-1.30712	0.210075	0.802105
Lachnospiraceae	Celiac_vs_Control	1year	37.8066	29.8836	0.339283	0.210075	0.802105
Ruminococcaceae	Celiac_vs_Control	1year	17.2485	0.107403	7.32729	0.0367139	0.761126
Coriobacteriaceae	Celiac_vs_Control	1year	0.755057	2.65494	-1.81402	0.143672	0.761126
Erysipelotrichaceae	Celiac_vs_Control	1year	6.38043	1.87304	1.76827	0.676103	0.946545
Streptococcaceae	Celiac_vs_Control	1year	1.81527	0.800409	1.18137	0.676103	0.946545
Bacteroidaceae	Celiac_vs_Control	1year	4.67812	3.92284	0.254031	0.834532	1
Peptostreptococcaceae	Celiac_vs_Control	1year	0.673395	0.767165	-0.188085	1	1
Clostridiaceae_1	Celiac_vs_Control	1year	0.32404	0.0500814	2.69382	0.403395	0.828753
Porphyromonadaceae	Celiac_vs_Control	1year	0	0.00226886	-24.4355	0.823664	1
Enterococcaceae	Celiac_vs_Control	1year	0.0236279	1.53433	-6.02097	0.173217	0.761126
Unclassified_Clostridiales	Celiac_vs_Control	1year	0.0299551	0	28.1582	0.0253699	0.761126
Veillonellaceae	Celiac_vs_Control	1year	0.450618	0.407521	0.14503	0.676103	0.946545
Rikenellaceae	Celiac_vs_Control	1year	0.155269	0	30.5321	0.157939	0.761126
Acidaminococcaceae	Celiac_vs_Control	1year	0	0	0	0.423711	0.828753
Actinomycetaceae	Celiac_vs_Control	1year	0.0465968	0.0272656	0.773148	0.676103	0.946545
Pasteurellaceae	Celiac_vs_Control	1year	0.120305	0	30.164	0.0311412	0.761126
Desulfovibrionaceae	Celiac_vs_Control	1year	0	0	0	0.423711	0.828753
Eubacteriaceae	Celiac_vs_Control	1year	0	0	0	0.440686	0.828753
Lactobacillaceae	Celiac_vs_Control	1year	0	1.07771	-33.3272	0.157939	0.761126
Unclassified_Bacteria	Celiac_vs_Control	1year	0	0	0	0.423711	0.828753
Flavobacteriaceae	Celiac_vs_Control	1year	0	0	0
Sutterellaceae	Celiac_vs_Control	1year	0	0	0	0.440686	0.828753
Brucellaceae	Celiac_vs_Control	1year	0	0	0
Leuconostocaceae	Celiac_vs_Control	1year	0	0.0068164	-26.0225	0.0449086	0.761126
Bacillales_Incertae_Sedis_XI	Celiac_vs_Control	1year	0.0115452	0.0068164	0.760213	0.834035	1
Staphylococcaceae	Celiac_vs_Control	1year	0.00506312	0.0363018	-2.84194	0.249153	0.828753
Clostridiales_Incertae_Sedis_XI	Celiac_vs_Control	1year	0.0101262	0.0204577	-1.01455	1	1
Pseudomonadaceae	Celiac_vs_Control	1year	0	0	0
Peptoniphilaceae	Celiac_vs_Control	1year	0.00506312	0.0201743	-1.99442	0.294802	0.828753
Clostridiales_Incertae_Sedis_XIII	Celiac_vs_Control	1year	0	0	0	0.906329	1
Caulobacteraceae	Celiac_vs_Control	1year	0	0	0
Unclassified_Lactobacillales	Celiac_vs_Control	1year	0	0.0332438	-28.3085	0.0720057	0.761126
Prevotellaceae	Celiac_vs_Control	1year	0	0	0	0.440686	0.828753
Unclassified_Firmicutes	Celiac_vs_Control	1year	0	0	0	0.179712	0.761126
Carnobacteriaceae	Celiac_vs_Control	1year	0.00267344	0.00453772	-0.763271	0.66643	0.946545
Micrococcaceae	Celiac_vs_Control	1year	0	0.0034082	-25.0225	0.181221	0.761126
Fusobacteriaceae	Celiac_vs_Control	1year	0	0	0	1	1
Xanthomonadaceae	Celiac_vs_Control	1year	0	0	0	0.423711	0.828753
Comamonadaceae	Celiac_vs_Control	1year	0	0	0
Burkholderiaceae	Celiac_vs_Control	1year	0	0	0
Unclassified_Burkholderiales	Celiac_vs_Control	1year	0	0	0	0.423711	0.828753
Unclassified_Bacteroidales	Celiac_vs_Control	1year	0	0	0	1	1
Corynebacteriaceae	Celiac_vs_Control	1year	0	0	0	1	1
Oxalobacteraceae	Celiac_vs_Control	1year	0	0	0
Enterobacteriaceae	Celiac_vs_Control	1year	29.5359	22.2682	0.407485	0.834532	1
Verrucomicrobiaceae	Celiac_vs_Control	1year	1.37391	1.41676	-0.0443079	1	1
Bifidobacteriaceae	Celiac_vs_Control	1year	7.93793	15.8241	-0.995285	0.403395	0.828753
Lachnospiraceae	Celiac_vs_Control	1year	26.8912	26.3067	0.0317052	1	1
Ruminococcaceae	Celiac_vs_Control	1year	15.3387	0.260916	5.87745	0.0601028	0.761126
Coriobacteriaceae	Celiac_vs_Control	1year	0.0683846	0.895566	-3.71106	0.143672	0.761126
Erysipelotrichaceae	Celiac_vs_Control	1year	2.30037	1.94456	0.242425	0.834532	1
Streptococcaceae	Celiac_vs_Control	1year	0.884683	0.330852	1.41898	0.676103	0.946545
Bacteroidaceae	Celiac_vs_Control	1year	1.3636	1.11946	0.284625	1	1
Peptostreptococcaceae	Celiac_vs_Control	1year	0.252377	0.0413565	2.60939	0.29627	0.828753
Clostridiaceae_1	Celiac_vs_Control	1year	0.193666	0.0504643	1.94023	0.834532	1
Porphyromonadaceae	Celiac_vs_Control	1year	0.0186503	0.0397227	-1.09076	1	1
Enterococcaceae	Celiac_vs_Control	1year	0.153516	0.262414	-0.773461	0.676103	0.946545
Unclassified_Clostridiales	Celiac_vs_Control	1year	0.00410526	0	25.291	0.503812	0.906862
Veillonellaceae	Celiac_vs_Control	1year	0.0543968	0.278257	-2.35482	0.834532	1
Rikenellaceae	Celiac_vs_Control	1year	0.0341923	0.0277079	0.303375	0.463344	0.846106
Acidaminococcaceae	Celiac_vs_Control	1year	0	0	0	0.423711	0.828753
Actinomycetaceae	Celiac_vs_Control	1year	0.0225789	0.0157549	0.51918	0.676103	0.946545
Pasteurellaceae	Celiac_vs_Control	1year	0.0448738	0.00195955	4.51727	0.0936926	0.761126
Desulfovibrionaceae	Celiac_vs_Control	1year	0	0	0	0.906329	1
Eubacteriaceae	Celiac_vs_Control	1year	0	0.0411507	-28.6163	0.0746392	0.761126
Lactobacillaceae	Celiac_vs_Control	1year	0.00205263	0.0666249	-5.02052	0.388629	0.828753
Unclassified_Bacteria	Celiac_vs_Control	1year	0	0	0
Flavobacteriaceae	Celiac_vs_Control	1year	0.016421	0.0484888	-1.56211	0.834532	1
Sutterellaceae	Celiac_vs_Control	1year	0	0	0	0.423711	0.828753
Brucellaceae	Celiac_vs_Control	1year	0.0108794	0.0161629	-0.571094	0.834532	1
Leuconostocaceae	Celiac_vs_Control	1year	0.00155419	0	23.8897	0.823664	1
Bacillales_Incertae_Sedis_XI	Celiac_vs_Control	1year	0.00466258	0	25.4746	0.914184	1
Staphylococcaceae	Celiac_vs_Control	1year	0.0141707	0.0669581	-2.24035	0.249153	0.828753
Clostridiales_Incertae_Sedis_XI	Celiac_vs_Control	1year	0.00932517	0	26.4746	0.823664	1
Pseudomonadaceae	Celiac_vs_Control	1year	0.016421	0.0138539	0.245249	0.676103	0.946545
Peptoniphilaceae	Celiac_vs_Control	1year	0	0	0	0.179712	0.761126
Clostridiales_Incertae_Sedis_XIII	Celiac_vs_Control	1year	0	0	0	1	1
Caulobacteraceae	Celiac_vs_Control	1year	0	0.0134571	-27.0038	0.450644	0.835016
Unclassified_Lactobacillales	Celiac_vs_Control	1year	0	0	0	0.607236	0.946545
Prevotellaceae	Celiac_vs_Control	1year	0	0	0	0.423711	0.828753
Unclassified_Firmicutes	Celiac_vs_Control	1year	0	0.00391911	-25.224	0.0720057	0.761126
Carnobacteriaceae	Celiac_vs_Control	1year	0	0	0	0.179712	0.761126
Micrococcaceae	Celiac_vs_Control	1year	0.00155419	0	23.8897	1	1
Fusobacteriaceae	Celiac_vs_Control	1year	0	0	0	0.423711	0.828753
Xanthomonadaceae	Celiac_vs_Control	1year	0	0	0	0.607236	0.946545
Comamonadaceae	Celiac_vs_Control	1year	0	0	0	0.607236	0.946545
Burkholderiaceae	Celiac_vs_Control	1year	0	0	0	1	1
Unclassified_Burkholderiales	Celiac_vs_Control	1year	0	0	0	0.423711	0.828753
Unclassified_Bacteroidales	Celiac_vs_Control	1year	0	0	0	0.423711	0.828753
Corynebacteriaceae	Celiac_vs_Control	1year	0	0	0	0.423711	0.828753
Oxalobacteraceae	Celiac_vs_Control	1year	0	0	0	1	1
Enterobacteriaceae	Celiac_vs_Control	1year	0.93928	9.12653	-3.28044	0.403395	0.828753
Verrucomicrobiaceae	Celiac_vs_Control	1year	0.0676546	0.0371885	0.863331	0.676103	0.946545
Bifidobacteriaceae	Celiac_vs_Control	1year	10.8924	25.0023	-1.19874	0.29627	0.828753
Lachnospiraceae	Celiac_vs_Control	1year	36.0626	27.9821	0.366003	0.210075	0.802105
Ruminococcaceae	Celiac_vs_Control	1year	13.279	0.0863371	7.26495	0.0367139	0.761126
Coriobacteriaceae	Celiac_vs_Control	1year	1.35631	3.35387	-1.30614	0.143672	0.761126
Erysipelotrichaceae	Celiac_vs_Control	1year	11.8876	5.08997	1.22372	0.530869	0.916295
Streptococcaceae	Celiac_vs_Control	1year	1.32198	0.334697	1.98178	0.403395	0.828753
Bacteroidaceae	Celiac_vs_Control	1year	5.72889	6.4591	-0.173077	0.676103	0.946545
Peptostreptococcaceae	Celiac_vs_Control	1year	0.209108	0.383507	-0.875006	0.834532	1
Clostridiaceae_1	Celiac_vs_Control	1year	0.161584	0.0370989	2.12284	0.834532	1
Porphyromonadaceae	Celiac_vs_Control	1year	0.0862855	0.0107921	2.99914	0.829357	1
Enterococcaceae	Celiac_vs_Control	1year	0.0232342	0.226635	-3.28605	0.143672	0.761126
Unclassified_Clostridiales	Celiac_vs_Control	1year	0.0064433	0	25.9413	0.0720057	0.761126
Veillonellaceae	Celiac_vs_Control	1year	0.752101	0.305389	1.30028	0.403395	0.828753
Rikenellaceae	Celiac_vs_Control	1year	0.054768	0	29.0288	0.118797	0.761126
Acidaminococcaceae	Celiac_vs_Control	1year	0	0	0	0.179712	0.761126
Actinomycetaceae	Celiac_vs_Control	1year	0.0722842	0.0339505	1.09025	0.676103	0.946545
Pasteurellaceae	Celiac_vs_Control	1year	0.0977341	0	29.8643	0.0344536	0.761126
Desulfovibrionaceae	Celiac_vs_Control	1year	0	0	0	0.423711	0.828753
Eubacteriaceae	Celiac_vs_Control	1year	0	0	0	0.440686	0.828753
Lactobacillaceae	Celiac_vs_Control	1year	0	1.27887	-33.5741	0.157939	0.761126
Unclassified_Bacteria	Celiac_vs_Control	1year	0	0	0	0.423711	0.828753
Flavobacteriaceae	Celiac_vs_Control	1year	0	0	0	1	1
Sutterellaceae	Celiac_vs_Control	1year	0	0	0	0.179712	0.761126
Brucellaceae	Celiac_vs_Control	1year	0	0	0	0.423711	0.828753
Leuconostocaceae	Celiac_vs_Control	1year	0	0.0104463	-26.6384	0.0449086	0.761126
Bacillales_Incertae_Sedis_XI	Celiac_vs_Control	1year	0.0073959	0	26.1402	1	1
Staphylococcaceae	Celiac_vs_Control	1year	0	0	0	0.724082	1
Clostridiales_Incertae_Sedis_XI	Celiac_vs_Control	1year	0.00774473	0.00261158	1.56829	0.525809	0.916295
Pseudomonadaceae	Celiac_vs_Control	1year	0	0	0
Peptoniphilaceae	Celiac_vs_Control	1year	0.00322165	0.00810767	-1.33149	0.345742	0.828753
Clostridiales_Incertae_Sedis_XIII	Celiac_vs_Control	1year	0	0	0	0.423711	0.828753
Caulobacteraceae	Celiac_vs_Control	1year	0	0	0
Unclassified_Lactobacillales	Celiac_vs_Control	1year	0	0.0161882	-27.2704	0.157939	0.761126
Prevotellaceae	Celiac_vs_Control	1year	0	0	0	0.607236	0.946545
Unclassified_Firmicutes	Celiac_vs_Control	1year	0	0	0	0.607236	0.946545
Carnobacteriaceae	Celiac_vs_Control	1year	0	0.0135128	-27.0097	0.157939	0.761126
Micrococcaceae	Celiac_vs_Control	1year	0	0	0	0.423711	0.828753
Fusobacteriaceae	Celiac_vs_Control	1year	0	0	0
Xanthomonadaceae	Celiac_vs_Control	1year	0	0	0
Comamonadaceae	Celiac_vs_Control	1year	0	0	0
Burkholderiaceae	Celiac_vs_Control	1year	0	0	0
Unclassified_Burkholderiales	Celiac_vs_Control	1year	0	0	0	0.423711	0.828753
Unclassified_Bacteroidales	Celiac_vs_Control	1year	0	0	0	1	1
Corynebacteriaceae	Celiac_vs_Control	1year	0	0	0	1	1
Oxalobacteraceae	Celiac_vs_Control	1year	0	0	0
Escherichia/Shigella	Celiac_vs_Control	1year	0.990579	5.20095	-2.39243	0.530869	0.803816
Blautia	Celiac_vs_Control	1year	13.3067	0.707884	4.2325	0.0946929	0.727332
Akkermansia	Celiac_vs_Control	1year	0.0392537	0.0839478	-1.09666	1	1
Bifidobacterium	Celiac_vs_Control	1year	12.1254	29.9962	-1.30675	0.210075	0.727332
Unclassified_Lachnospiraceae	Celiac_vs_Control	1year	6.58679	15.2195	-1.20828	0.530869	0.803816
Faecalibacterium	Celiac_vs_Control	1year	16.8722	0.00453772	11.8604	0.173217	0.727332
Collinsella	Celiac_vs_Control	1year	0	0	0	1	1
Ruminococcus	Celiac_vs_Control	1year	0.00267344	0	24.6722	0.265205	0.727332
Gemmiger	Celiac_vs_Control	1year	0	0	0	0.607236	0.874092
Anaerostipes	Celiac_vs_Control	1year	1.7299	0.628521	1.46065	0.530869	0.803816
Clostridium_XVIII	Celiac_vs_Control	1year	5.71581	0.708906	3.01129	1	1
Streptococcus	Celiac_vs_Control	1year	1.59337	0.800409	0.993272	0.676103	0.904288
Dialister	Celiac_vs_Control	1year	0.317289	0	31.5631	0.0720057	0.727332
Clostridium_XlVa	Celiac_vs_Control	1year	1.25843	1.59781	-0.344469	0.834532	1
Fusicatenibacter	Celiac_vs_Control	1year	0.529341	0	32.3016	0.503812	0.800613
Dorea	Celiac_vs_Control	1year	0.36719	0.0701139	2.38876	1	1
Bacteroides	Celiac_vs_Control	1year	4.67812	3.92284	0.254031	0.834532	1
Romboutsia	Celiac_vs_Control	1year	0.0134996	0	27.0083	0.372748	0.727332
Clostridium_sensu_stricto	Celiac_vs_Control	1year	0.32404	0.0500814	2.69382	0.403395	0.727332
Enterobacter	Celiac_vs_Control	1year	0	0	0	0.724082	0.952583
Coprococcus	Celiac_vs_Control	1year	0	0	0	1	1
Intestinibacter	Celiac_vs_Control	1year	0.259611	0.0102246	4.66623	0.116074	0.727332
Roseburia	Celiac_vs_Control	1year	0.0962438	0.00403486	4.5761	0.517904	0.803816
Ruminococcus2	Celiac_vs_Control	1year	0.0133134	0	26.9883	0.372748	0.727332
Parabacteroides	Celiac_vs_Control	1year	0	0.00226886	-24.4355	0.346522	0.727332
Sporobacter	Celiac_vs_Control	1year	0.173774	0	30.6946	0.239317	0.727332
Enterococcus	Celiac_vs_Control	1year	0.00843853	1.46017	-7.43493	0.138792	0.727332
Intestinimonas	Celiac_vs_Control	1year	0	0	0	0.423711	0.727332
Eggerthella	Celiac_vs_Control	1year	0.550729	1.56004	-1.50217	0.29627	0.727332
Unclassified_Clostridiales	Celiac_vs_Control	1year	0.0299551	0	28.1582	0.0253699	0.727332
Veillonella	Celiac_vs_Control	1year	0.259611	0.395416	-0.607023	0.530869	0.803816
Unclassified_Erysipelotrichaceae	Celiac_vs_Control	1year	0.332478	0.422008	-0.34401	1	1
Alistipes	Celiac_vs_Control	1year	0.155269	0	30.5321	0.157939	0.727332
Butyricicoccus	Celiac_vs_Control	1year	0.0320664	0.00767165	2.06345	1	1
Succiniclasticum	Celiac_vs_Control	1year	0	0	0	0.423711	0.727332
Actinomyces	Celiac_vs_Control	1year	0.0465968	0.0102246	2.18819	0.530869	0.803816
Oscillibacter	Celiac_vs_Control	1year	0	0	0	0.440686	0.732954
Haemophilus	Celiac_vs_Control	1year	0.106938	0	29.9941	0.0311412	0.727332
Unclassified_Enterobacteriaceae	Celiac_vs_Control	1year	0.00230904	0	24.4608	1	1
Bilophila	Celiac_vs_Control	1year	0	0	0	0.423711	0.727332
Flavonifractor	Celiac_vs_Control	1year	0.0465968	0.0281294	0.728151	0.403395	0.727332
Adlercreutzia	Celiac_vs_Control	1year	0	0	0	0.423711	0.727332
Unclassified_Ruminococcaceae	Celiac_vs_Control	1year	0.161633	0.00250407	6.0123	0.0119252	0.727332
Clostridium_XlVb	Celiac_vs_Control	1year	0.00269993	0	24.6864	0.823664	1
Eisenbergiella	Celiac_vs_Control	1year	0.0101262	0.00226886	2.15806	0.397615	0.727332
Lactococcus	Celiac_vs_Control	1year	0.0320664	0	28.2565	0.372748	0.727332
Odoribacter	Celiac_vs_Control	1year	0	0	0	0.423711	0.727332
Hungatella	Celiac_vs_Control	1year	0.0185648	0.00511444	1.85992	0.204501	0.727332
Coprobacillus	Celiac_vs_Control	1year	0.00337541	0	25.0086	0.181221	0.727332
Gordonibacter	Celiac_vs_Control	1year	0	0	0	0.423711	0.727332
Eubacterium	Celiac_vs_Control	1year	0	0	0	0.179712	0.727332
Clostridium_III	Celiac_vs_Control	1year	0	0	0	0.423711	0.727332
Turicibacter	Celiac_vs_Control	1year	0.00269993	0	24.6864	0.239317	0.727332
Terrisporobacter	Celiac_vs_Control	1year	0.00539986	0	25.6864	0.655836	0.904288
Lactobacillus	Celiac_vs_Control	1year	0	1.07771	-33.3272	0.157939	0.727332
Unclassified_Bacteria	Celiac_vs_Control	1year	0	0	0	0.423711	0.727332
Barnesiella	Celiac_vs_Control	1year	0	0	0	0.423711	0.727332
Citrobacter	Celiac_vs_Control	1year	0	0	0	0.607236	0.874092
Clostridium_XI	Celiac_vs_Control	1year	0	0	0	0.724082	0.952583
Elizabethkingia	Celiac_vs_Control	1year	0	0	0
Sutterella	Celiac_vs_Control	1year	0	0	0	0.440686	0.732954
Brucella	Celiac_vs_Control	1year	0	0	0
Unclassified_Enterococcaceae	Celiac_vs_Control	1year	0.00802032	0.00907544	-0.178308	0.753298	0.982962
Unclassified_Coriobacteriaceae	Celiac_vs_Control	1year	0	0	0	0.423711	0.727332
Varibaculum	Celiac_vs_Control	1year	0	0.0113443	-26.7574	0.157939	0.727332
Leuconostoc	Celiac_vs_Control	1year	0	0.0068164	-26.0225	0.0449086	0.727332
Robinsoniella	Celiac_vs_Control	1year	0	0	0	1	1
Gemella	Celiac_vs_Control	1year	0.0115452	0.0068164	0.760213	0.834035	1
Staphylococcus	Celiac_vs_Control	1year	0.00506312	0.0363018	-2.84194	0.249153	0.727332
Anaerococcus	Celiac_vs_Control	1year	0.00269993	0.0102246	-1.92105	1	1
Megasphaera	Celiac_vs_Control	1year	0	0	0	1	1
Holdemania	Celiac_vs_Control	1year	0	0	0	0.423711	0.727332
Clostridium_IV	Celiac_vs_Control	1year	0.0971975	0	29.8563	0.0570079	0.727332
Lactonifactor	Celiac_vs_Control	1year	0	0	0	1	1
Anaerotruncus	Celiac_vs_Control	1year	0.00332834	0	24.9883	0.265205	0.727332
Actinobacillus	Celiac_vs_Control	1year	0.00998502	0	26.5733	0.157939	0.727332
Anaerorhabdus	Celiac_vs_Control	1year	0	0	0	0.423711	0.727332
Olsenella	Celiac_vs_Control	1year	0	0	0	0.423711	0.727332
Subdoligranulum	Celiac_vs_Control	1year	0.0118139	0	26.8159	0.0846698	0.727332
Parvibacter	Celiac_vs_Control	1year	0	0	0	0.423711	0.727332
Pseudomonas	Celiac_vs_Control	1year	0	0	0
Peptostreptococcus	Celiac_vs_Control	1year	0.00230904	0	24.4608	0.914184	1
Atopobium	Celiac_vs_Control	1year	0	0	0	0.906329	1
Peptoniphilus	Celiac_vs_Control	1year	0.00506312	0.0201743	-1.99442	0.294802	0.727332
Anaerofustis	Celiac_vs_Control	1year	0	0	0	0.423711	0.727332
Mogibacterium	Celiac_vs_Control	1year	0	0	0	0.906329	1
Brevundimonas	Celiac_vs_Control	1year	0	0	0
Unclassified_Lactobacillales	Celiac_vs_Control	1year	0	0.0332438	-28.3085	0.0720057	0.727332
Finegoldia	Celiac_vs_Control	1year	0.00267344	0.00806972	-1.59382	0.672336	0.904288
Solobacterium	Celiac_vs_Control	1year	0	0.0136132	-27.0204	0.157939	0.727332
Salmonella	Celiac_vs_Control	1year	0	0	0	0.423711	0.727332
Arthrobacter	Celiac_vs_Control	1year	0	0	0
Prevotella	Celiac_vs_Control	1year	0	0	0	0.440686	0.732954
Mannheimia	Celiac_vs_Control	1year	0	0	0	0.423711	0.727332
Unclassified_Peptostreptococcaceae	Celiac_vs_Control	1year	0	0	0	0.423711	0.727332
Unclassified_Firmicutes	Celiac_vs_Control	1year	0	0	0	0.179712	0.727332
Granulicatella	Celiac_vs_Control	1year	0.00267344	0.00403486	-0.593822	0.66643	0.904288
Rothia	Celiac_vs_Control	1year	0	0.0034082	-25.0225	0.181221	0.727332
Fusobacterium	Celiac_vs_Control	1year	0	0	0	1	1
Stenotrophomonas	Celiac_vs_Control	1year	0	0	0	0.423711	0.727332
Unclassified_Bifidobacteriaceae	Celiac_vs_Control	1year	0.00230904	0	24.4608	1	1
Delftia	Celiac_vs_Control	1year	0	0	0
Ralstonia	Celiac_vs_Control	1year	0	0	0
Unclassified_Actinomycetaceae	Celiac_vs_Control	1year	0	0	0	1	1
Unclassified_Burkholderiales	Celiac_vs_Control	1year	0	0	0	0.423711	0.727332
Parvimonas	Celiac_vs_Control	1year	0	0	0	0.607236	0.874092
Cellulosilyticum	Celiac_vs_Control	1year	0	0	0	0.179712	0.727332
Unclassified_Bacteroidales	Celiac_vs_Control	1year	0	0	0	1	1
Corynebacterium	Celiac_vs_Control	1year	0	0	0	1	1
Oribacterium	Celiac_vs_Control	1year	0	0	0	0.423711	0.727332
Asaccharospora	Celiac_vs_Control	1year	0	0	0	0.179712	0.727332
Massilia	Celiac_vs_Control	1year	0	0	0
Dolosigranulum	Celiac_vs_Control	1year	0	0	0	1	1
Propionispira	Celiac_vs_Control	1year	0	0	0
Unclassified_Porphyromonadaceae	Celiac_vs_Control	1year	0	0	0
Escherichia/Shigella	Celiac_vs_Control	1year	29.5359	22.2682	0.407485	0.676103	0.904288
Blautia	Celiac_vs_Control	1year	1.93497	0.623427	1.63402	0.143672	0.727332
Akkermansia	Celiac_vs_Control	1year	1.37391	1.41676	-0.0443079	1	1
Bifidobacterium	Celiac_vs_Control	1year	7.93793	15.8168	-0.994626	0.403395	0.727332
Unclassified_Lachnospiraceae	Celiac_vs_Control	1year	4.60677	11.6881	-1.34321	0.403395	0.727332
Faecalibacterium	Celiac_vs_Control	1year	14.2871	0.0627058	7.8319	0.143672	0.727332
Collinsella	Celiac_vs_Control	1year	0.00280418	0.278059	-6.63166	0.20869	0.727332
Ruminococcus	Celiac_vs_Control	1year	0.126188	0.0256016	2.30127	0.525809	0.803816
Gemmiger	Celiac_vs_Control	1year	0.0221125	0.00195955	3.49626	0.525809	0.803816
Anaerostipes	Celiac_vs_Control	1year	0.507557	0.121114	2.0672	0.676103	0.904288
Clostridium_XVIII	Celiac_vs_Control	1year	2.00747	1.27843	0.651008	1	1
Streptococcus	Celiac_vs_Control	1year	0.884683	0.330852	1.41898	0.676103	0.904288
Dialister	Celiac_vs_Control	1year	0.0357465	0.00461798	2.95247	0.388629	0.727332
Clostridium_XlVa	Celiac_vs_Control	1year	2.39552	0.215314	3.47582	0.29627	0.727332
Fusicatenibacter	Celiac_vs_Control	1year	0.174771	0.00587866	4.89384	0.672336	0.904288
Dorea	Celiac_vs_Control	1year	0.0410526	0.107776	-1.39248	0.832519	1
Bacteroides	Celiac_vs_Control	1year	1.3636	1.11223	0.293962	1	1
Romboutsia	Celiac_vs_Control	1year	0	0.0413565	-28.6235	0.914184	1
Clostridium_sensu_stricto	Celiac_vs_Control	1year	0.193666	0.0504643	1.94023	0.834532	1
Enterobacter	Celiac_vs_Control	1year	0	0.0254742	-27.9245	0.0253699	0.727332
Coprococcus	Celiac_vs_Control	1year	0.0170961	0.00391911	2.12507	1	1
Intestinibacter	Celiac_vs_Control	1year	0.055421	0.00336428	4.04206	0.116074	0.727332
Roseburia	Celiac_vs_Control	1year	0.207836	0.00923596	4.49204	0.463344	0.758844
Ruminococcus2	Celiac_vs_Control	1year	0.00615789	0.00979777	-0.670018	0.672336	0.904288
Parabacteroides	Celiac_vs_Control	1year	0	0.00979777	-26.546	0.332112	0.727332
Sporobacter	Celiac_vs_Control	1year	0.14643	0.00979777	3.90162	0.672336	0.904288
Enterococcus	Celiac_vs_Control	1year	0.15233	0.174943	-0.199679	0.403395	0.727332
Intestinimonas	Celiac_vs_Control	1year	0	0	0	0.906329	1
Eggerthella	Celiac_vs_Control	1year	0.0588879	0.21195	-1.84768	0.0601028	0.727332
Unclassified_Clostridiales	Celiac_vs_Control	1year	0.00410526	0	25.291	0.503812	0.800613
Veillonella	Celiac_vs_Control	1year	0.0246316	0.268459	-3.44612	0.676103	0.904288
Unclassified_Erysipelotrichaceae	Celiac_vs_Control	1year	0.116565	0.0728662	0.677808	1	1
Alistipes	Celiac_vs_Control	1year	0.0341923	0.0277079	0.303375	0.463344	0.758844
Butyricicoccus	Celiac_vs_Control	1year	0.00982777	0	26.5504	1	1
Succiniclasticum	Celiac_vs_Control	1year	0	0	0	0.423711	0.727332
Actinomyces	Celiac_vs_Control	1year	0.0225789	0.0134571	0.746605	1	1
Oscillibacter	Celiac_vs_Control	1year	0.00932517	0.00692697	0.428906	0.672336	0.904288
Haemophilus	Celiac_vs_Control	1year	0.0448738	0.00195955	4.51727	0.142457	0.727332
Unclassified_Enterobacteriaceae	Celiac_vs_Control	1year	0	0.00196936	-24.2312	0.503812	0.800613
Bilophila	Celiac_vs_Control	1year	0	0	0	0.906329	1
Flavonifractor	Celiac_vs_Control	1year	0.00932517	0.0315097	-1.75659	0.916563	1
Adlercreutzia	Celiac_vs_Control	1year	0	0	0	0.179712	0.727332
Unclassified_Ruminococcaceae	Celiac_vs_Control	1year	0.0873857	0	29.7028	0.0906884	0.727332
Clostridium_XlVb	Celiac_vs_Control	1year	0.00472355	0.00979777	-1.05258	0.290347	0.727332
Eisenbergiella	Celiac_vs_Control	1year	0.0118089	0.0072223	0.709342	0.397615	0.727332
Lactococcus	Celiac_vs_Control	1year	0.0252377	0.00230899	3.45024	0.397615	0.727332
Odoribacter	Celiac_vs_Control	1year	0	0	0	0.179712	0.727332
Hungatella	Celiac_vs_Control	1year	0	0	0	0.79717	1
Coprobacillus	Celiac_vs_Control	1year	0.00841255	0.0137855	-0.712536	0.675174	0.904288
Gordonibacter	Celiac_vs_Control	1year	0	0	0	0.423711	0.727332
Eubacterium	Celiac_vs_Control	1year	0	0.0411507	-28.6163	0.0253699	0.727332
Clostridium_III	Celiac_vs_Control	1year	0	0	0	0.179712	0.727332
Turicibacter	Celiac_vs_Control	1year	0	0	0	0.179712	0.727332
Terrisporobacter	Celiac_vs_Control	1year	0.00841255	0	26.326	0.157939	0.727332
Lactobacillus	Celiac_vs_Control	1year	0.00205263	0.0666249	-5.02052	0.388629	0.727332
Unclassified_Bacteria	Celiac_vs_Control	1year	0	0	0
Barnesiella	Celiac_vs_Control	1year	0.0139878	0.00336428	2.05579	0.66643	0.904288
Citrobacter	Celiac_vs_Control	1year	0	0	0	0.179712	0.727332
Clostridium_XI	Celiac_vs_Control	1year	0	0	0	0.179712	0.727332
Elizabethkingia	Celiac_vs_Control	1year	0.016421	0.0484888	-1.56211	0.834532	1
Sutterella	Celiac_vs_Control	1year	0	0	0	0.423711	0.727332
Brucella	Celiac_vs_Control	1year	0.0108794	0.0161629	-0.571094	0.834532	1
Unclassified_Enterococcaceae	Celiac_vs_Control	1year	0.00615789	0.0393871	-2.67722	0.397615	0.727332
Unclassified_Coriobacteriaceae	Celiac_vs_Control	1year	0	0	0	0.423711	0.727332
Varibaculum	Celiac_vs_Control	1year	0	0.0157549	-27.2312	0.0720057	0.727332
Leuconostoc	Celiac_vs_Control	1year	0.00155419	0	23.8897	0.823664	1
Robinsoniella	Celiac_vs_Control	1year	0	0	0	0.423711	0.727332
Gemella	Celiac_vs_Control	1year	0.00466258	0	25.4746	0.914184	1
Staphylococcus	Celiac_vs_Control	1year	0.0141707	0.0669581	-2.24035	0.249153	0.727332
Anaerococcus	Celiac_vs_Control	1year	0	0	0	0.79717	1
Megasphaera	Celiac_vs_Control	1year	0	0	0	1	1
Holdemania	Celiac_vs_Control	1year	0	0	0	0.423711	0.727332
Clostridium_IV	Celiac_vs_Control	1year	0.0266842	0.0161629	0.723297	0.294802	0.727332
Lactonifactor	Celiac_vs_Control	1year	0	0	0	1	1
Anaerotruncus	Celiac_vs_Control	1year	0	0	0	0.423711	0.727332
Actinobacillus	Celiac_vs_Control	1year	0	0	0	1	1
Anaerorhabdus	Celiac_vs_Control	1year	0	0	0	0.423711	0.727332
Olsenella	Celiac_vs_Control	1year	0	0	0	0.423711	0.727332
Subdoligranulum	Celiac_vs_Control	1year	0	0	0
Parvibacter	Celiac_vs_Control	1year	0	0	0	1	1
Pseudomonas	Celiac_vs_Control	1year	0.016421	0.0138539	0.245249	0.676103	0.904288
Peptostreptococcus	Celiac_vs_Control	1year	0	0	0	0.423711	0.727332
Atopobium	Celiac_vs_Control	1year	0	0	0	0.179712	0.727332
Peptoniphilus	Celiac_vs_Control	1year	0	0	0	0.179712	0.727332
Anaerofustis	Celiac_vs_Control	1year	0	0	0	0.423711	0.727332
Mogibacterium	Celiac_vs_Control	1year	0	0	0	1	1
Brevundimonas	Celiac_vs_Control	1year	0	0.0134571	-27.0038	0.450644	0.745653
Unclassified_Lactobacillales	Celiac_vs_Control	1year	0	0	0	0.607236	0.874092
Finegoldia	Celiac_vs_Control	1year	0	0	0	0.440686	0.732954
Solobacterium	Celiac_vs_Control	1year	0	0.00195955	-24.224	0.346522	0.727332
Salmonella	Celiac_vs_Control	1year	0	0	0	0.423711	0.727332
Arthrobacter	Celiac_vs_Control	1year	0	0	0	0.906329	1
Prevotella	Celiac_vs_Control	1year	0	0	0	0.423711	0.727332
Mannheimia	Celiac_vs_Control	1year	0	0	0	0.423711	0.727332
Unclassified_Peptostreptococcaceae	Celiac_vs_Control	1year	0	0	0
Unclassified_Firmicutes	Celiac_vs_Control	1year	0	0.00391911	-25.224	0.0720057	0.727332
Granulicatella	Celiac_vs_Control	1year	0	0	0	0.179712	0.727332
Rothia	Celiac_vs_Control	1year	0	0	0	1	1
Fusobacterium	Celiac_vs_Control	1year	0	0	0	0.423711	0.727332
Stenotrophomonas	Celiac_vs_Control	1year	0	0	0	0.607236	0.874092
Unclassified_Bifidobacteriaceae	Celiac_vs_Control	1year	0	0	0	0.423711	0.727332
Delftia	Celiac_vs_Control	1year	0	0	0	0.607236	0.874092
Ralstonia	Celiac_vs_Control	1year	0	0	0	1	1
Unclassified_Actinomycetaceae	Celiac_vs_Control	1year	0	0	0	0.423711	0.727332
Unclassified_Burkholderiales	Celiac_vs_Control	1year	0	0	0	0.423711	0.727332
Parvimonas	Celiac_vs_Control	1year	0	0	0	1	1
Cellulosilyticum	Celiac_vs_Control	1year	0	0	0	0.179712	0.727332
Unclassified_Bacteroidales	Celiac_vs_Control	1year	0	0	0	0.423711	0.727332
Corynebacterium	Celiac_vs_Control	1year	0	0	0	0.423711	0.727332
Oribacterium	Celiac_vs_Control	1year	0	0	0	0.423711	0.727332
Asaccharospora	Celiac_vs_Control	1year	0	0	0	0.423711	0.727332
Massilia	Celiac_vs_Control	1year	0	0	0	1	1
Dolosigranulum	Celiac_vs_Control	1year	0	0	0	0.423711	0.727332
Propionispira	Celiac_vs_Control	1year	0	0	0
Unclassified_Porphyromonadaceae	Celiac_vs_Control	1year	0	0	0	0.179712	0.727332
Escherichia/Shigella	Celiac_vs_Control	1year	0.909696	6.05639	-2.735	0.530869	0.803816
Blautia	Celiac_vs_Control	1year	10.4447	1.19253	3.13067	0.143672	0.727332
Akkermansia	Celiac_vs_Control	1year	0.0676546	0.0371885	0.863331	0.676103	0.904288
Bifidobacterium	Celiac_vs_Control	1year	10.8924	25	-1.19861	0.29627	0.727332
Unclassified_Lachnospiraceae	Celiac_vs_Control	1year	4.62629	8.29376	-0.842171	0.834532	1
Faecalibacterium	Celiac_vs_Control	1year	6.88065	0.00540511	10.314	0.173217	0.727332
Collinsella	Celiac_vs_Control	1year	0	0.00697285	-26.0552	0.397615	0.727332
Ruminococcus	Celiac_vs_Control	1year	0.00257195	0.00463736	-0.85044	0.829357	1
Gemmiger	Celiac_vs_Control	1year	0.0161082	0.00232428	2.79294	0.397615	0.727332
Anaerostipes	Celiac_vs_Control	1year	0.823523	0.366933	1.16629	0.530869	0.803816
Clostridium_XVIII	Celiac_vs_Control	1year	10.1176	4.68517	1.11069	0.29627	0.727332
Streptococcus	Celiac_vs_Control	1year	1.19338	0.334697	1.83413	0.403395	0.727332
Dialister	Celiac_vs_Control	1year	0.27881	0	31.3766	0.157939	0.727332
Clostridium_XlVa	Celiac_vs_Control	1year	0.954194	2.46473	-1.36908	1	1
Fusicatenibacter	Celiac_vs_Control	1year	0.460379	0.00270256	7.41235	0.829357	1
Dorea	Celiac_vs_Control	1year	0.693343	0.0927472	2.90219	0.753298	0.982962
Bacteroides	Celiac_vs_Control	1year	5.70833	6.4591	-0.178265	0.676103	0.904288
Romboutsia	Celiac_vs_Control	1year	0.00881368	0	26.3932	0.265205	0.727332
Clostridium_sensu_stricto	Celiac_vs_Control	1year	0.161584	0.0370989	2.12284	0.834532	1
Enterobacter	Celiac_vs_Control	1year	0	0	0	0.724082	0.952583
Coprococcus	Celiac_vs_Control	1year	0	0	0	1	1
Intestinibacter	Celiac_vs_Control	1year	0.0616958	0	29.2006	0.105998	0.727332
Roseburia	Celiac_vs_Control	1year	0.10545	0.00697285	3.91867	0.397615	0.727332
Ruminococcus2	Celiac_vs_Control	1year	0.00966495	0	26.5263	0.235861	0.727332
Parabacteroides	Celiac_vs_Control	1year	0	0.0107921	-26.6854	0.823664	1
Sporobacter	Celiac_vs_Control	1year	0.221188	0	31.0426	0.157939	0.727332
Enterococcus	Celiac_vs_Control	1year	0	0.215843	-31.0073	0.105998	0.727332
Intestinimonas	Celiac_vs_Control	1year	0	0	0	0.423711	0.727332
Eggerthella	Celiac_vs_Control	1year	0.61984	1.688	-1.44535	0.210075	0.727332
Unclassified_Clostridiales	Celiac_vs_Control	1year	0.0064433	0	25.9413	0.0720057	0.727332
Veillonella	Celiac_vs_Control	1year	0.621778	0.305389	1.02575	0.834532	1
Unclassified_Erysipelotrichaceae	Celiac_vs_Control	1year	0.828686	1.66199	-1.00401	1	1
Alistipes	Celiac_vs_Control	1year	0.054768	0	29.0288	0.118797	0.727332
Butyricicoccus	Celiac_vs_Control	1year	0.0345142	0.00232428	3.89233	0.832519	1
Succiniclasticum	Celiac_vs_Control	1year	0	0	0	0.179712	0.727332
Actinomyces	Celiac_vs_Control	1year	0.0722842	0.0104463	2.79069	0.403395	0.727332
Oscillibacter	Celiac_vs_Control	1year	0.0049306	0	25.5553	0.239317	0.727332
Haemophilus	Celiac_vs_Control	1year	0.0874463	0	29.7038	0.0344536	0.727332
Unclassified_Enterobacteriaceae	Celiac_vs_Control	1year	0	0	0	0.179712	0.727332
Bilophila	Celiac_vs_Control	1year	0	0	0	0.423711	0.727332
Flavonifractor	Celiac_vs_Control	1year	0.0676546	0.0269804	1.32628	0.29627	0.727332
Adlercreutzia	Celiac_vs_Control	1year	0	0	0	0.79717	1
Unclassified_Ruminococcaceae	Celiac_vs_Control	1year	0.128866	0.0139121	3.21146	0.0119252	0.727332
Clostridium_XlVb	Celiac_vs_Control	1year	0.00293789	0	24.8083	0.590014	0.874092
Eisenbergiella	Celiac_vs_Control	1year	0.0354381	0.00261158	3.76231	0.0936926	0.727332
Lactococcus	Celiac_vs_Control	1year	0.0103263	0	26.6217	0.503812	0.800613
Odoribacter	Celiac_vs_Control	1year	0	0	0	0.423711	0.727332
Hungatella	Celiac_vs_Control	1year	0.0154317	0.00697285	1.14608	0.397615	0.727332
Coprobacillus	Celiac_vs_Control	1year	0.0225515	0.00232428	3.27837	0.401965	0.727332
Gordonibacter	Celiac_vs_Control	1year	0	0	0	0.607236	0.874092
Eubacterium	Celiac_vs_Control	1year	0	0	0	0.179712	0.727332
Clostridium_III	Celiac_vs_Control	1year	0	0	0	0.423711	0.727332
Turicibacter	Celiac_vs_Control	1year	0	0	0	0.440686	0.732954
Terrisporobacter	Celiac_vs_Control	1year	0	0	0	1	1
Lactobacillus	Celiac_vs_Control	1year	0	1.27887	-33.5741	0.157939	0.727332
Unclassified_Bacteria	Celiac_vs_Control	1year	0	0	0	0.423711	0.727332
Barnesiella	Celiac_vs_Control	1year	0	0	0	0.179712	0.727332
Citrobacter	Celiac_vs_Control	1year	0	0.00261158	-24.6384	0.480177	0.778469
Clostridium_XI	Celiac_vs_Control	1year	0	0.0130579	-26.9603	0.372748	0.727332
Elizabethkingia	Celiac_vs_Control	1year	0	0	0	1	1
Sutterella	Celiac_vs_Control	1year	0	0	0	0.179712	0.727332
Brucella	Celiac_vs_Control	1year	0	0	0	0.423711	0.727332
Unclassified_Enterococcaceae	Celiac_vs_Control	1year	0.0154895	0.0182811	-0.239062	0.29627	0.727332
Unclassified_Coriobacteriaceae	Celiac_vs_Control	1year	0	0	0	0.423711	0.727332
Varibaculum	Celiac_vs_Control	1year	0	0.00539607	-25.6854	0.372748	0.727332
Leuconostoc	Celiac_vs_Control	1year	0	0.0104463	-26.6384	0.0449086	0.727332
Robinsoniella	Celiac_vs_Control	1year	0	0	0	0.423711	0.727332
Gemella	Celiac_vs_Control	1year	0.0073959	0	26.1402	1	1
Staphylococcus	Celiac_vs_Control	1year	0	0	0	0.724082	0.952583
Anaerococcus	Celiac_vs_Control	1year	0.00774473	0.00261158	1.56829	0.290347	0.727332
Megasphaera	Celiac_vs_Control	1year	0	0.00232428	-24.4703	1	1
Holdemania	Celiac_vs_Control	1year	0	0	0	0.423711	0.727332
Clostridium_IV	Celiac_vs_Control	1year	0.0361421	0.00232428	3.95882	0.0936926	0.727332
Lactonifactor	Celiac_vs_Control	1year	0	0	0	0.79717	1
Anaerotruncus	Celiac_vs_Control	1year	0.0024653	0	24.5553	0.480177	0.778469
Actinobacillus	Celiac_vs_Control	1year	0.0102878	0	26.6164	0.157939	0.727332
Anaerorhabdus	Celiac_vs_Control	1year	0	0	0	0.423711	0.727332
Olsenella	Celiac_vs_Control	1year	0	0	0	0.423711	0.727332
Subdoligranulum	Celiac_vs_Control	1year	0.0205756	0	27.6164	0.0746392	0.727332
Parvibacter	Celiac_vs_Control	1year	0	0	0	0.423711	0.727332
Pseudomonas	Celiac_vs_Control	1year	0	0	0
Peptostreptococcus	Celiac_vs_Control	1year	0	0	0	0.440686	0.732954
Atopobium	Celiac_vs_Control	1year	0	0	0
Peptoniphilus	Celiac_vs_Control	1year	0.00322165	0.00810767	-1.33149	0.345742	0.727332
Anaerofustis	Celiac_vs_Control	1year	0	0	0	0.423711	0.727332
Mogibacterium	Celiac_vs_Control	1year	0	0	0	0.423711	0.727332
Brevundimonas	Celiac_vs_Control	1year	0	0	0
Unclassified_Lactobacillales	Celiac_vs_Control	1year	0	0.0161882	-27.2704	0.157939	0.727332
Finegoldia	Celiac_vs_Control	1year	0	0	0	0.423711	0.727332
Solobacterium	Celiac_vs_Control	1year	0	0.0107921	-26.6854	0.157939	0.727332
Salmonella	Celiac_vs_Control	1year	0	0	0	0.179712	0.727332
Arthrobacter	Celiac_vs_Control	1year	0	0	0
Prevotella	Celiac_vs_Control	1year	0	0	0	0.607236	0.874092
Mannheimia	Celiac_vs_Control	1year	0	0	0	0.423711	0.727332
Unclassified_Peptostreptococcaceae	Celiac_vs_Control	1year	0	0	0	0.423711	0.727332
Unclassified_Firmicutes	Celiac_vs_Control	1year	0	0	0	0.607236	0.874092
Granulicatella	Celiac_vs_Control	1year	0	0.00270256	-24.6878	0.239317	0.727332
Rothia	Celiac_vs_Control	1year	0	0	0	0.423711	0.727332
Fusobacterium	Celiac_vs_Control	1year	0	0	0
Stenotrophomonas	Celiac_vs_Control	1year	0	0	0
Unclassified_Bifidobacteriaceae	Celiac_vs_Control	1year	0.0024653	0.00232428	0.0849773	0.829357	1
Delftia	Celiac_vs_Control	1year	0	0	0
Ralstonia	Celiac_vs_Control	1year	0	0	0
Unclassified_Actinomycetaceae	Celiac_vs_Control	1year	0	0	0	0.423711	0.727332
Unclassified_Burkholderiales	Celiac_vs_Control	1year	0	0	0	0.423711	0.727332
Parvimonas	Celiac_vs_Control	1year	0	0	0	0.423711	0.727332
Cellulosilyticum	Celiac_vs_Control	1year	0	0	0	0.179712	0.727332
Unclassified_Bacteroidales	Celiac_vs_Control	1year	0	0	0	1	1
Corynebacterium	Celiac_vs_Control	1year	0	0	0	1	1
Oribacterium	Celiac_vs_Control	1year	0	0	0	1	1
Asaccharospora	Celiac_vs_Control	1year	0	0	0	0.607236	0.874092
Massilia	Celiac_vs_Control	1year	0	0	0
Dolosigranulum	Celiac_vs_Control	1year	0	0	0	0.179712	0.727332
Propionispira	Celiac_vs_Control	1year	0	0	0	1	1
Unclassified_Porphyromonadaceae	Celiac_vs_Control	1year	0	0	0
Unclassified_Escherichia/Shigella	Celiac_vs_Control	1year	0.990579	5.16589	-2.38267	0.530869	0.831332
Unclassified_Blautia	Celiac_vs_Control	1year	13.1769	0.707884	4.21835	0.143672	0.744704
A.muciniphila	Celiac_vs_Control	1year	0.00534688	0	25.6722	0.655836	0.918675
Unclassified_Bifidobacterium	Celiac_vs_Control	1year	10.7403	24.8817	-1.21205	0.210075	0.744704
Unclassified_Lachnospiraceae	Celiac_vs_Control	1year	6.58679	15.2195	-1.20828	0.530869	0.831332
F.prausnitzii	Celiac_vs_Control	1year	16.7244	0.00453772	11.8477	0.173217	0.744704
C.aerofaciens	Celiac_vs_Control	1year	0	0	0	1	1
R.bromii	Celiac_vs_Control	1year	0	0	0	0.440686	0.744704
Unclassified_Clostridium_XVIII	Celiac_vs_Control	1year	0.199795	0.0272656	2.87337	0.210075	0.744704
Unclassified_Bacteroides	Celiac_vs_Control	1year	2.21258	1.83183	0.272449	0.530869	0.831332
B.bifidum	Celiac_vs_Control	1year	0.354418	0	31.7228	0.590014	0.888394
G.formicilis	Celiac_vs_Control	1year	0	0	0	0.440686	0.744704
Unclassified_Akkermansia	Celiac_vs_Control	1year	0	0.0275448	-28.0372	0.346522	0.744704
Unclassified_Roseburia	Celiac_vs_Control	1year	0.0267344	0	27.9941	0.346522	0.744704
A.hadrus	Celiac_vs_Control	1year	1.6202	0.0476461	5.08767	0.29627	0.744704
C.ramosum	Celiac_vs_Control	1year	0.472624	0.565761	-0.259499	0.676103	0.918675
Unclassified_Streptococcus	Celiac_vs_Control	1year	1.59337	0.800409	0.993272	0.676103	0.918675
D.invisus	Celiac_vs_Control	1year	0.0133672	0	26.9941	0.0720057	0.744704
Unclassified_Clostridium_XlVa	Celiac_vs_Control	1year	1.25381	1.59781	-0.349773	0.834532	0.999193
F.saccharivorans	Celiac_vs_Control	1year	0.529341	0	32.3016	0.503812	0.810349
D.longicatena	Celiac_vs_Control	1year	0	0.00226886	-24.4355	0.346522	0.744704
B.dorei	Celiac_vs_Control	1year	0.0138543	0.266301	-4.26466	0.397615	0.744704
Unclassified_Romboutsia	Celiac_vs_Control	1year	0.0134996	0	27.0083	0.372748	0.744704
B.faecis	Celiac_vs_Control	1year	0	0	0	1	1
Unclassified_Clostridium_sensu_stricto	Celiac_vs_Control	1year	0.313913	0.0175285	4.16259	0.753298	0.988357
Unclassified_Enterobacter	Celiac_vs_Control	1year	0	0	0	0.724082	0.964238
C.comes	Celiac_vs_Control	1year	0	0	0	0.423711	0.744704
Unclassified_Anaerostipes	Celiac_vs_Control	1year	0.104638	0.0272263	1.94233	0.834532	0.999193
Unclassified_Ruminococcus	Celiac_vs_Control	1year	0	0	0	0.423711	0.744704
B.obeum	Celiac_vs_Control	1year	0.0732235	0	29.4477	0.0253699	0.744704
I.bartlettii	Celiac_vs_Control	1year	0.259611	0.0102246	4.66623	0.116074	0.744704
D.formicigenerans	Celiac_vs_Control	1year	0.253156	0	31.2374	0.823664	0.999193
R.intestinalis	Celiac_vs_Control	1year	0.0695094	0	29.3726	0.157939	0.744704
R.faecis	Celiac_vs_Control	1year	0	0	0	1	1
Unclassified_Ruminococcus2	Celiac_vs_Control	1year	0.0133134	0	26.9883	0.372748	0.744704
B.uniformis	Celiac_vs_Control	1year	1.13414	0.211308	2.42418	0.463344	0.775629
A.putredinis	Celiac_vs_Control	1year	0	0	0	0.179712	0.744704
P.merdae	Celiac_vs_Control	1year	0	0	0	1	1
R.bicirculans	Celiac_vs_Control	1year	0	0	0	1	1
Unclassified_Sporobacter	Celiac_vs_Control	1year	0.173774	0	30.6946	0.239317	0.744704
Unclassified_Coprococcus	Celiac_vs_Control	1year	0	0	0
Unclassified_Enterococcus	Celiac_vs_Control	1year	0.00843853	1.46017	-7.43493	0.138792	0.744704
Unclassified_Intestinimonas	Celiac_vs_Control	1year	0	0	0	0.423711	0.744704
E.lenta	Celiac_vs_Control	1year	0.540035	1.50995	-1.48338	0.29627	0.744704
Unclassified_Clostridiales	Celiac_vs_Control	1year	0.0299551	0	28.1582	0.0253699	0.744704
B.caccae	Celiac_vs_Control	1year	0	0	0	0.906329	1
B.ovatus	Celiac_vs_Control	1year	0.00230904	0.104906	-5.50566	0.66643	0.918675
Unclassified_Veillonella	Celiac_vs_Control	1year	0.259611	0.395416	-0.607023	0.530869	0.831332
Unclassified_Erysipelotrichaceae	Celiac_vs_Control	1year	0.332478	0.422008	-0.34401	1	1
Unclassified_Terrisporobacter	Celiac_vs_Control	1year	0.00539986	0	25.6864	0.655836	0.918675
Unclassified_Alistipes	Celiac_vs_Control	1year	0.0213875	0	27.6722	0.0720057	0.744704
Unclassified_Butyricicoccus	Celiac_vs_Control	1year	0.0320664	0.00767165	2.06345	1	1
C.saccharogumia	Celiac_vs_Control	1year	0.666883	0	32.6348	0.105998	0.744704
R.inulinivorans	Celiac_vs_Control	1year	0	0	0	0.724082	0.964238
Unclassified_Succiniclasticum	Celiac_vs_Control	1year	0	0	0	0.423711	0.744704
A.finegoldii	Celiac_vs_Control	1year	0	0	0	1	1
A.odontolyticus	Celiac_vs_Control	1year	0.01997	0.0068164	1.55076	0.529619	0.831332
Unclassified_Oscillibacter	Celiac_vs_Control	1year	0	0	0	0.440686	0.744704
B.massiliensis	Celiac_vs_Control	1year	0	0	0
C.spiroforme	Celiac_vs_Control	1year	0	0	0	0.607236	0.888394
Unclassified_Turicibacter	Celiac_vs_Control	1year	0.00269993	0	24.6864	0.239317	0.744704
H.parainfluenzae	Celiac_vs_Control	1year	0.106938	0	29.9941	0.0311412	0.744704
Unclassified_Enterobacteriaceae	Celiac_vs_Control	1year	0.00230904	0	24.4608	1	1
B.wadsworthia	Celiac_vs_Control	1year	0	0	0	0.423711	0.744704
F.plautii	Celiac_vs_Control	1year	0.0465968	0.00453772	3.36019	0.142457	0.744704
C.catus	Celiac_vs_Control	1year	0	0	0	1	1
Unclassified_Fusicatenibacter	Celiac_vs_Control	1year	0	0	0	0.79717	0.999193
Unclassified_Adlercreutzia	Celiac_vs_Control	1year	0	0	0	0.423711	0.744704
A.shahii	Celiac_vs_Control	1year	0	0	0
C.scindens	Celiac_vs_Control	1year	0	0	0	0.179712	0.744704
Unclassified_Ruminococcaceae	Celiac_vs_Control	1year	0.161633	0.00250407	6.0123	0.0119252	0.744704
B.vulgatus	Celiac_vs_Control	1year	0.00267344	0	24.6722	0.480177	0.788968
Unclassified_Clostridium_XlVb	Celiac_vs_Control	1year	0.00269993	0	24.6864	0.480177	0.788968
Unclassified_Gemmiger	Celiac_vs_Control	1year	0	0	0	0.79717	0.999193
E.tayi	Celiac_vs_Control	1year	0.00843853	0	26.3305	0.265205	0.744704
Unclassified_Lactococcus	Celiac_vs_Control	1year	0.0320664	0	28.2565	0.372748	0.744704
O.splanchnicus	Celiac_vs_Control	1year	0	0	0	0.423711	0.744704
Unclassified_Hungatella	Celiac_vs_Control	1year	0.0185648	0.00511444	1.85992	0.204501	0.744704
C.cateniformis	Celiac_vs_Control	1year	0.00337541	0	25.0086	0.265205	0.744704
Unclassified_Gordonibacter	Celiac_vs_Control	1year	0	0	0	0.423711	0.744704
E.dysenteriae	Celiac_vs_Control	1year	0	0.00511444	-25.6081	0.161238	0.744704
R.hominis	Celiac_vs_Control	1year	0	0	0	0.607236	0.888394
C.lactatifermentans	Celiac_vs_Control	1year	0	0	0
Unclassified_Eubacterium	Celiac_vs_Control	1year	0	0	0	0.179712	0.744704
B.dentium	Celiac_vs_Control	1year	0.106938	0	29.9941	0.0253699	0.744704
Unclassified_Eisenbergiella	Celiac_vs_Control	1year	0.00230904	0	24.4608	0.265205	0.744704
Unclassified_Clostridium_III	Celiac_vs_Control	1year	0	0	0	0.423711	0.744704
T.sanguinis	Celiac_vs_Control	1year	0	0	0	0.607236	0.888394
A.caccae	Celiac_vs_Control	1year	0.0698952	0.0175285	1.99549	0.676103	0.918675
C.leptum	Celiac_vs_Control	1year	0.00675083	0	26.0086	0.0253699	0.744704
T.glycolicus	Celiac_vs_Control	1year	0	0	0	0.79717	0.999193
L.delbrueckii	Celiac_vs_Control	1year	0	0	0	1	1
C.glycyrrhizinilyticum	Celiac_vs_Control	1year	0	0	0	1	1
Unclassified_Lactobacillus	Celiac_vs_Control	1year	0	0.204492	-30.9294	0.0720057	0.744704
Unclassified_Bacteria	Celiac_vs_Control	1year	0	0	0	0.423711	0.744704
C.symbiosum	Celiac_vs_Control	1year	0.024061	0	27.8421	0.138792	0.744704
Unclassified_Faecalibacterium	Celiac_vs_Control	1year	0.0506312	0	28.9155	0.265205	0.744704
Unclassified_Barnesiella	Celiac_vs_Control	1year	0	0	0	0.423711	0.744704
Unclassified_Citrobacter	Celiac_vs_Control	1year	0	0	0	0.607236	0.888394
C.difficile	Celiac_vs_Control	1year	0	0	0	0.724082	0.964238
Unclassified_Elizabethkingia	Celiac_vs_Control	1year	0	0	0
Unclassified_Flavonifractor	Celiac_vs_Control	1year	0	0	0	0.423711	0.744704
B.finegoldii	Celiac_vs_Control	1year	0	0	0	0.423711	0.744704
S.stercoricanis	Celiac_vs_Control	1year	0	0	0	0.440686	0.744704
P.distasonis	Celiac_vs_Control	1year	0	0	0	0.179712	0.744704
Unclassified_Brucella	Celiac_vs_Control	1year	0	0	0
Unclassified_Enterococcaceae	Celiac_vs_Control	1year	0.00802032	0.00907544	-0.178308	0.753298	0.988357
Unclassified_Coriobacteriaceae	Celiac_vs_Control	1year	0	0	0	0.423711	0.744704
V.cambriense	Celiac_vs_Control	1year	0	0	0	0.179712	0.744704
Unclassified_Leuconostoc	Celiac_vs_Control	1year	0	0.0068164	-26.0225	0.0449086	0.744704
R.peoriensis	Celiac_vs_Control	1year	0	0	0	1	1
Unclassified_Gemella	Celiac_vs_Control	1year	0.0115452	0.0068164	0.760213	0.834035	0.999193
Unclassified_Staphylococcus	Celiac_vs_Control	1year	0.00506312	0.0363018	-2.84194	0.345742	0.744704
C.citroniae	Celiac_vs_Control	1year	0	0.00226886	-24.4355	1	1
Unclassified_Dorea	Celiac_vs_Control	1year	0	0.0034082	-25.0225	0.239317	0.744704
A.vaginalis	Celiac_vs_Control	1year	0.00168771	0.0102246	-2.59891	0.397615	0.744704
M.micronuciformis	Celiac_vs_Control	1year	0	0	0	1	1
Unclassified_Holdemania	Celiac_vs_Control	1year	0	0	0	0.423711	0.744704
Unclassified_Clostridium_IV	Celiac_vs_Control	1year	0.0809979	0	29.5933	0.105998	0.744704
L.longoviformis	Celiac_vs_Control	1year	0	0	0	0.423711	0.744704
S.sanguinis	Celiac_vs_Control	1year	0	0	0	0.423711	0.744704
A.colihominis	Celiac_vs_Control	1year	0.00332834	0	24.9883	0.265205	0.744704
Unclassified_Actinobacillus	Celiac_vs_Control	1year	0.00998502	0	26.5733	0.157939	0.744704
Unclassified_Anaerorhabdus	Celiac_vs_Control	1year	0	0	0	0.423711	0.744704
Unclassified_Olsenella	Celiac_vs_Control	1year	0	0	0	0.423711	0.744704
Unclassified_Subdoligranulum	Celiac_vs_Control	1year	0.0118139	0	26.8159	0.0846698	0.744704
Unclassified_Dialister	Celiac_vs_Control	1year	0	0	0	0.423711	0.744704
Unclassified_Parvibacter	Celiac_vs_Control	1year	0	0	0	0.423711	0.744704
Unclassified_Collinsella	Celiac_vs_Control	1year	0	0	0	0.607236	0.888394
Unclassified_Lactonifactor	Celiac_vs_Control	1year	0	0	0	0.423711	0.744704
Unclassified_Pseudomonas	Celiac_vs_Control	1year	0	0	0
B.animalis	Celiac_vs_Control	1year	0	0	0	0.423711	0.744704
P.stomatis	Celiac_vs_Control	1year	0	0	0	0.440686	0.744704
C.aldenense	Celiac_vs_Control	1year	0.00534688	0.0175285	-1.71293	1	1
B.glucerasea	Celiac_vs_Control	1year	0	0	0	0.423711	0.744704
C.paraputrificum	Celiac_vs_Control	1year	0	0	0	1	1
Unclassified_Actinomyces	Celiac_vs_Control	1year	0.01997	0.00680658	1.55284	0.834532	0.999193
A.parvulum	Celiac_vs_Control	1year	0	0	0	0.906329	1
P.lacrimalis	Celiac_vs_Control	1year	0	0.00806972	-26.266	0.181221	0.744704
Unclassified_Anaerofustis	Celiac_vs_Control	1year	0	0	0	0.423711	0.744704
Unclassified_Mogibacterium	Celiac_vs_Control	1year	0	0	0	0.906329	1
E.sinensis	Celiac_vs_Control	1year	0	0	0	0.423711	0.744704
Unclassified_Brevundimonas	Celiac_vs_Control	1year	0	0	0
D.pneumosintes	Celiac_vs_Control	1year	0	0	0	0.423711	0.744704
Unclassified_Lactobacillales	Celiac_vs_Control	1year	0	0.0332438	-28.3085	0.0720057	0.744704
P.buccalis	Celiac_vs_Control	1year	0	0	0	0.179712	0.744704
C.methylpentosum	Celiac_vs_Control	1year	0	0	0	1	1
F.magna	Celiac_vs_Control	1year	0.00267344	0.00806972	-1.59382	0.672336	0.918675
Unclassified_Peptoniphilus	Celiac_vs_Control	1year	0.00506312	0.00806972	-0.672492	0.675174	0.918675
S.moorei	Celiac_vs_Control	1year	0	0.0113443	-26.7574	0.157939	0.744704
Unclassified_Salmonella	Celiac_vs_Control	1year	0	0	0	0.423711	0.744704
C.neonatale	Celiac_vs_Control	1year	0	0	0	0.179712	0.744704
Unclassified_Haemophilus	Celiac_vs_Control	1year	0	0	0	0.179712	0.744704
Unclassified_Varibaculum	Celiac_vs_Control	1year	0	0.00680658	-26.0204	0.239317	0.744704
A.lingnae	Celiac_vs_Control	1year	0.00168771	0	24.0086	0.503812	0.810349
Unclassified_Arthrobacter	Celiac_vs_Control	1year	0	0	0
P.corporis	Celiac_vs_Control	1year	0	0	0	0.423711	0.744704
Unclassified_Mannheimia	Celiac_vs_Control	1year	0	0	0	0.423711	0.744704
Unclassified_Peptostreptococcaceae	Celiac_vs_Control	1year	0	0	0	0.423711	0.744704
Unclassified_Firmicutes	Celiac_vs_Control	1year	0	0	0	0.179712	0.744704
G.elegans	Celiac_vs_Control	1year	0.00267344	0.00403486	-0.593822	0.66643	0.918675
Unclassified_Coprobacillus	Celiac_vs_Control	1year	0	0	0	0.607236	0.888394
R.mucilaginosa	Celiac_vs_Control	1year	0	0.0034082	-25.0225	0.181221	0.744704
P.massiliensis	Celiac_vs_Control	1year	0	0.00403486	-25.266	0.372748	0.744704
Unclassified_Fusobacterium	Celiac_vs_Control	1year	0	0	0	1	1
Unclassified_Eggerthella	Celiac_vs_Control	1year	0.0101262	0.0500814	-2.30618	0.116074	0.744704
Unclassified_Stenotrophomonas	Celiac_vs_Control	1year	0	0	0	0.423711	0.744704
Unclassified_Bifidobacteriaceae	Celiac_vs_Control	1year	0.00230904	0	24.4608	1	1
Unclassified_Delftia	Celiac_vs_Control	1year	0	0	0
Unclassified_Ralstonia	Celiac_vs_Control	1year	0	0	0
Unclassified_Actinomycetaceae	Celiac_vs_Control	1year	0	0	0	1	1
Unclassified_Burkholderiales	Celiac_vs_Control	1year	0	0	0	0.423711	0.744704
Unclassified_Robinsoniella	Celiac_vs_Control	1year	0	0	0	0.423711	0.744704
Unclassified_Parvimonas	Celiac_vs_Control	1year	0	0	0	0.607236	0.888394
Unclassified_Cellulosilyticum	Celiac_vs_Control	1year	0	0	0	0.423711	0.744704
Unclassified_Bacteroidales	Celiac_vs_Control	1year	0	0	0	1	1
S.haemolyticus	Celiac_vs_Control	1year	0	0	0	0.179712	0.744704
Unclassified_Megasphaera	Celiac_vs_Control	1year	0	0	0	1	1
Unclassified_Corynebacterium	Celiac_vs_Control	1year	0	0	0	1	1
O.sinus	Celiac_vs_Control	1year	0	0	0	0.423711	0.744704
C.piliforme	Celiac_vs_Control	1year	0	0	0	0.423711	0.744704
Unclassified_Solobacterium	Celiac_vs_Control	1year	0	0.00226886	-24.4355	0.0720057	0.744704
Unclassified_Anaerococcus	Celiac_vs_Control	1year	0	0	0	0.423711	0.744704
C.butyricum	Celiac_vs_Control	1year	0	0	0	0.423711	0.744704
Unclassified_Asaccharospora	Celiac_vs_Control	1year	0	0	0	0.179712	0.744704
Unclassified_Massilia	Celiac_vs_Control	1year	0	0	0
D.pigrum	Celiac_vs_Control	1year	0	0	0	1	1
Unclassified_Propionispira	Celiac_vs_Control	1year	0	0	0
P.anaerobius	Celiac_vs_Control	1year	0.00168771	0	24.0086	1	1
Unclassified_Porphyromonadaceae	Celiac_vs_Control	1year	0	0	0
C.lentocellum	Celiac_vs_Control	1year	0	0	0	0.423711	0.744704
Unclassified_Escherichia/Shigella	Celiac_vs_Control	1year	29.5359	22.2682	0.407485	0.676103	0.918675
Unclassified_Blautia	Celiac_vs_Control	1year	1.49203	0.623427	1.25898	0.143672	0.744704
A.muciniphila	Celiac_vs_Control	1year	0.0532795	0.236323	-2.14911	0.530869	0.831332
Unclassified_Bifidobacterium	Celiac_vs_Control	1year	3.43972	14.6528	-2.09082	0.143672	0.744704
Unclassified_Lachnospiraceae	Celiac_vs_Control	1year	4.60677	11.6881	-1.34321	0.403395	0.744704
F.prausnitzii	Celiac_vs_Control	1year	14.2748	0.0509484	8.13022	0.143672	0.744704
C.aerofaciens	Celiac_vs_Control	1year	0.00280418	0.278059	-6.63166	0.20869	0.744704
R.bromii	Celiac_vs_Control	1year	0	0.0216629	-27.6907	0.480177	0.788968
Unclassified_Clostridium_XVIII	Celiac_vs_Control	1year	0.00621678	0.0470293	-2.91932	0.676103	0.918675
Unclassified_Bacteroides	Celiac_vs_Control	1year	0.14454	0.553389	-1.93682	0.676103	0.918675
B.bifidum	Celiac_vs_Control	1year	3.90414	0.00692697	9.13856	0.676103	0.918675
G.formicilis	Celiac_vs_Control	1year	0.00280418	0.00195955	0.517055	0.829357	0.999193
Unclassified_Akkermansia	Celiac_vs_Control	1year	0.0224335	0.00230899	3.28032	0.832519	0.999193
Unclassified_Roseburia	Celiac_vs_Control	1year	0.0368541	0.00783822	2.23323	0.525809	0.831332
A.hadrus	Celiac_vs_Control	1year	0.499145	0.0288892	4.11086	0.294802	0.744704
C.ramosum	Celiac_vs_Control	1year	0.46269	0.9891	-1.09607	0.676103	0.918675
Unclassified_Streptococcus	Celiac_vs_Control	1year	0.884683	0.330852	1.41898	0.676103	0.918675
D.invisus	Celiac_vs_Control	1year	0	0.00461798	-25.4608	1	1
Unclassified_Clostridium_XlVa	Celiac_vs_Control	1year	2.38323	0.215314	3.4684	0.29627	0.744704
F.saccharivorans	Celiac_vs_Control	1year	0.174771	0.00587866	4.89384	0.829357	0.999193
D.longicatena	Celiac_vs_Control	1year	0	0.00195955	-24.224	0.503812	0.810349
B.dorei	Celiac_vs_Control	1year	0.0495973	0.209447	-2.07825	0.290347	0.744704
Unclassified_Romboutsia	Celiac_vs_Control	1year	0	0.0413565	-28.6235	0.914184	1
B.faecis	Celiac_vs_Control	1year	0	0	0	0.906329	1
Unclassified_Clostridium_sensu_stricto	Celiac_vs_Control	1year	0.193666	0.0277079	2.8052	0.753298	0.988357
Unclassified_Enterobacter	Celiac_vs_Control	1year	0	0.0254742	-27.9245	0.0253699	0.744704
C.comes	Celiac_vs_Control	1year	0	0.00391911	-25.224	0.346522	0.744704
Unclassified_Anaerostipes	Celiac_vs_Control	1year	0.00560837	0.00672857	-0.262719	0.834532	0.999193
Unclassified_Ruminococcus	Celiac_vs_Control	1year	0	0	0	0.179712	0.744704
B.obeum	Celiac_vs_Control	1year	0.00615789	0	25.8759	0.823664	0.999193
I.bartlettii	Celiac_vs_Control	1year	0.055421	0.00336428	4.04206	0.116074	0.744704
D.formicigenerans	Celiac_vs_Control	1year	0.0410526	0.0433338	-0.0780201	1	1
R.intestinalis	Celiac_vs_Control	1year	0.04818	0.00361115	3.7379	0.0906884	0.744704
R.faecis	Celiac_vs_Control	1year	0	0	0	1	1
Unclassified_Ruminococcus2	Celiac_vs_Control	1year	0.00615789	0.00979777	-0.670018	0.672336	0.918675
B.uniformis	Celiac_vs_Control	1year	0.140209	0.137224	0.0310508	1	1
A.putredinis	Celiac_vs_Control	1year	0	0	0	1	1
P.merdae	Celiac_vs_Control	1year	0	0.00587866	-25.809	0.332112	0.744704
R.bicirculans	Celiac_vs_Control	1year	0	0	0	0.724082	0.964238
Unclassified_Sporobacter	Celiac_vs_Control	1year	0.14643	0.00979777	3.90162	0.672336	0.918675
Unclassified_Coprococcus	Celiac_vs_Control	1year	0	0	0	0.440686	0.744704
Unclassified_Enterococcus	Celiac_vs_Control	1year	0.15233	0.174943	-0.199679	0.403395	0.744704
Unclassified_Intestinimonas	Celiac_vs_Control	1year	0	0	0	0.906329	1
E.lenta	Celiac_vs_Control	1year	0.0588879	0.201857	-1.77729	0.0601028	0.744704
Unclassified_Clostridiales	Celiac_vs_Control	1year	0.00410526	0	25.291	0.503812	0.810349
B.caccae	Celiac_vs_Control	1year	0.00155419	0.0157549	-3.34156	0.832519	0.999193
B.ovatus	Celiac_vs_Control	1year	0.0357465	0.0452952	-0.341557	0.676103	0.918675
Unclassified_Veillonella	Celiac_vs_Control	1year	0.0246316	0.268459	-3.44612	0.676103	0.918675
Unclassified_Erysipelotrichaceae	Celiac_vs_Control	1year	0.116565	0.0728662	0.677808	1	1
Unclassified_Terrisporobacter	Celiac_vs_Control	1year	0.00280418	0	24.7411	0.157939	0.744704
Unclassified_Alistipes	Celiac_vs_Control	1year	0.0202045	0	27.5901	0.0669553	0.744704
Unclassified_Butyricicoccus	Celiac_vs_Control	1year	0.00982777	0	26.5504	1	1
C.saccharogumia	Celiac_vs_Control	1year	0.377884	0	31.8153	0.0449086	0.744704
R.inulinivorans	Celiac_vs_Control	1year	0	0	0	0.79717	0.999193
Unclassified_Succiniclasticum	Celiac_vs_Control	1year	0	0	0	0.423711	0.744704
A.finegoldii	Celiac_vs_Control	1year	0	0.0138539	-27.0457	0.590014	0.888394
A.odontolyticus	Celiac_vs_Control	1year	0.0102631	0.0134571	-0.390899	1	1
Unclassified_Oscillibacter	Celiac_vs_Control	1year	0.00932517	0.00692697	0.428906	0.672336	0.918675
B.massiliensis	Celiac_vs_Control	1year	0	0.0117573	-26.809	0.346522	0.744704
C.spiroforme	Celiac_vs_Control	1year	0	0	0	1	1
Unclassified_Turicibacter	Celiac_vs_Control	1year	0	0	0	0.179712	0.744704
H.parainfluenzae	Celiac_vs_Control	1year	0.0448738	0.00195955	4.51727	0.142457	0.744704
Unclassified_Enterobacteriaceae	Celiac_vs_Control	1year	0	0.00196936	-24.2312	0.503812	0.810349
B.wadsworthia	Celiac_vs_Control	1year	0	0	0	0.906329	1
F.plautii	Celiac_vs_Control	1year	0.00932517	0	26.4746	0.450644	0.756741
C.catus	Celiac_vs_Control	1year	0	0	0	0.607236	0.888394
Unclassified_Fusicatenibacter	Celiac_vs_Control	1year	0.00205263	0	24.291	1	1
Unclassified_Adlercreutzia	Celiac_vs_Control	1year	0	0	0	0.179712	0.744704
A.shahii	Celiac_vs_Control	1year	0	0	0	0.440686	0.744704
C.scindens	Celiac_vs_Control	1year	0.0122847	0	26.8723	0.118797	0.744704
Unclassified_Ruminococcaceae	Celiac_vs_Control	1year	0.0873857	0	29.7028	0.0906884	0.744704
B.vulgatus	Celiac_vs_Control	1year	0	0	0	0.79717	0.999193
Unclassified_Clostridium_XlVb	Celiac_vs_Control	1year	0	0	0	0.79717	0.999193
Unclassified_Gemmiger	Celiac_vs_Control	1year	0	0	0	0.79717	0.999193
E.tayi	Celiac_vs_Control	1year	0	0	0	0.179712	0.744704
Unclassified_Lactococcus	Celiac_vs_Control	1year	0.0252377	0.00230899	3.45024	0.397615	0.744704
O.splanchnicus	Celiac_vs_Control	1year	0	0	0	0.179712	0.744704
Unclassified_Hungatella	Celiac_vs_Control	1year	0	0	0	0.79717	0.999193
C.cateniformis	Celiac_vs_Control	1year	0.00841255	0	26.326	0.0846698	0.744704
Unclassified_Gordonibacter	Celiac_vs_Control	1year	0	0	0	0.423711	0.744704
E.dysenteriae	Celiac_vs_Control	1year	0.00205263	0.00393871	-0.940251	0.525809	0.831332
R.hominis	Celiac_vs_Control	1year	0	0	0
C.lactatifermentans	Celiac_vs_Control	1year	0	0.00391911	-25.224	0.239317	0.744704
Unclassified_Eubacterium	Celiac_vs_Control	1year	0	0.0411507	-28.6163	0.0253699	0.744704
B.dentium	Celiac_vs_Control	1year	0.0364544	0	28.4415	0.0253699	0.744704
Unclassified_Eisenbergiella	Celiac_vs_Control	1year	0.0118089	0.0072223	0.709342	0.66643	0.918675
Unclassified_Clostridium_III	Celiac_vs_Control	1year	0	0	0	0.179712	0.744704
T.sanguinis	Celiac_vs_Control	1year	0	0	0	0.423711	0.744704
A.caccae	Celiac_vs_Control	1year	0.00491388	0	25.5504	0.332112	0.744704
C.leptum	Celiac_vs_Control	1year	0	0	0	0.79717	0.999193
T.glycolicus	Celiac_vs_Control	1year	0	0	0	0.179712	0.744704
L.delbrueckii	Celiac_vs_Control	1year	0	0	0	0.423711	0.744704
C.glycyrrhizinilyticum	Celiac_vs_Control	1year	0	0	0	0.440686	0.744704
Unclassified_Lactobacillus	Celiac_vs_Control	1year	0.00205263	0	24.291	1	1
Unclassified_Bacteria	Celiac_vs_Control	1year	0	0	0
C.symbiosum	Celiac_vs_Control	1year	0	0	0	0.179712	0.744704
Unclassified_Faecalibacterium	Celiac_vs_Control	1year	0.0188942	0.0134571	0.489573	0.753298	0.988357
Unclassified_Barnesiella	Celiac_vs_Control	1year	0.0139878	0.00336428	2.05579	0.66643	0.918675
Unclassified_Citrobacter	Celiac_vs_Control	1year	0	0	0	0.179712	0.744704
C.difficile	Celiac_vs_Control	1year	0	0	0	0.179712	0.744704
Unclassified_Elizabethkingia	Celiac_vs_Control	1year	0.016421	0.0484888	-1.56211	0.834532	0.999193
Unclassified_Flavonifractor	Celiac_vs_Control	1year	0	0	0	0.179712	0.744704
B.finegoldii	Celiac_vs_Control	1year	0	0	0	0.423711	0.744704
S.stercoricanis	Celiac_vs_Control	1year	0	0	0	0.423711	0.744704
P.distasonis	Celiac_vs_Control	1year	0	0	0	0.607236	0.888394
Unclassified_Brucella	Celiac_vs_Control	1year	0.0108794	0.0161629	-0.571094	0.834532	0.999193
Unclassified_Enterococcaceae	Celiac_vs_Control	1year	0.00615789	0.0393871	-2.67722	0.397615	0.744704
Unclassified_Coriobacteriaceae	Celiac_vs_Control	1year	0	0	0	0.423711	0.744704
V.cambriense	Celiac_vs_Control	1year	0	0	0	0.179712	0.744704
Unclassified_Leuconostoc	Celiac_vs_Control	1year	0.00155419	0	23.8897	0.823664	0.999193
R.peoriensis	Celiac_vs_Control	1year	0	0	0	0.423711	0.744704
Unclassified_Gemella	Celiac_vs_Control	1year	0.00466258	0	25.4746	0.914184	1
Unclassified_Staphylococcus	Celiac_vs_Control	1year	0.0141707	0.0370071	-1.3849	0.249153	0.744704
C.citroniae	Celiac_vs_Control	1year	0	0	0	0.440686	0.744704
Unclassified_Dorea	Celiac_vs_Control	1year	0	0	0	0.179712	0.744704
A.vaginalis	Celiac_vs_Control	1year	0	0	0	0.79717	0.999193
M.micronuciformis	Celiac_vs_Control	1year	0	0	0	1	1
Unclassified_Holdemania	Celiac_vs_Control	1year	0	0	0	0.423711	0.744704
Unclassified_Clostridium_IV	Celiac_vs_Control	1year	0.0205263	0.0161629	0.344785	0.397615	0.744704
L.longoviformis	Celiac_vs_Control	1year	0	0	0	0.423711	0.744704
S.sanguinis	Celiac_vs_Control	1year	0	0	0	0.440686	0.744704
A.colihominis	Celiac_vs_Control	1year	0	0	0	0.423711	0.744704
Unclassified_Actinobacillus	Celiac_vs_Control	1year	0	0	0	1	1
Unclassified_Anaerorhabdus	Celiac_vs_Control	1year	0	0	0	0.423711	0.744704
Unclassified_Olsenella	Celiac_vs_Control	1year	0	0	0	0.423711	0.744704
Unclassified_Subdoligranulum	Celiac_vs_Control	1year	0	0	0
Unclassified_Dialister	Celiac_vs_Control	1year	0	0	0	0.423711	0.744704
Unclassified_Parvibacter	Celiac_vs_Control	1year	0	0	0	1	1
Unclassified_Collinsella	Celiac_vs_Control	1year	0	0	0	0.607236	0.888394
Unclassified_Lactonifactor	Celiac_vs_Control	1year	0	0	0	0.423711	0.744704
Unclassified_Pseudomonas	Celiac_vs_Control	1year	0.016421	0.0138539	0.245249	0.676103	0.918675
B.animalis	Celiac_vs_Control	1year	0	0	0	0.423711	0.744704
P.stomatis	Celiac_vs_Control	1year	0	0	0
C.aldenense	Celiac_vs_Control	1year	0	0	0	0.423711	0.744704
B.glucerasea	Celiac_vs_Control	1year	0	0	0	0.423711	0.744704
C.paraputrificum	Celiac_vs_Control	1year	0	0	0	1	1
Unclassified_Actinomyces	Celiac_vs_Control	1year	0	0	0	0.724082	0.964238
A.parvulum	Celiac_vs_Control	1year	0	0	0	0.179712	0.744704
P.lacrimalis	Celiac_vs_Control	1year	0	0	0	0.179712	0.744704
Unclassified_Anaerofustis	Celiac_vs_Control	1year	0	0	0	0.423711	0.744704
Unclassified_Mogibacterium	Celiac_vs_Control	1year	0	0	0	1	1
E.sinensis	Celiac_vs_Control	1year	0	0	0	0.423711	0.744704
Unclassified_Brevundimonas	Celiac_vs_Control	1year	0	0.0134571	-27.0038	0.450644	0.756741
D.pneumosintes	Celiac_vs_Control	1year	0	0	0	0.423711	0.744704
Unclassified_Lactobacillales	Celiac_vs_Control	1year	0	0	0	0.607236	0.888394
P.buccalis	Celiac_vs_Control	1year	0	0	0
C.methylpentosum	Celiac_vs_Control	1year	0	0	0	0.423711	0.744704
F.magna	Celiac_vs_Control	1year	0	0	0	0.440686	0.744704
Unclassified_Peptoniphilus	Celiac_vs_Control	1year	0	0	0	0.179712	0.744704
S.moorei	Celiac_vs_Control	1year	0	0.00195955	-24.224	0.346522	0.744704
Unclassified_Salmonella	Celiac_vs_Control	1year	0	0	0	0.423711	0.744704
C.neonatale	Celiac_vs_Control	1year	0	0	0	0.607236	0.888394
Unclassified_Haemophilus	Celiac_vs_Control	1year	0	0	0	0.423711	0.744704
Unclassified_Varibaculum	Celiac_vs_Control	1year	0	0.0144446	-27.106	0.0720057	0.744704
A.lingnae	Celiac_vs_Control	1year	0	0	0	0.423711	0.744704
Unclassified_Arthrobacter	Celiac_vs_Control	1year	0	0	0	0.906329	1
P.corporis	Celiac_vs_Control	1year	0	0	0	0.423711	0.744704
Unclassified_Mannheimia	Celiac_vs_Control	1year	0	0	0	0.423711	0.744704
Unclassified_Peptostreptococcaceae	Celiac_vs_Control	1year	0	0	0
Unclassified_Firmicutes	Celiac_vs_Control	1year	0	0.00391911	-25.224	0.0720057	0.744704
G.elegans	Celiac_vs_Control	1year	0	0	0	0.179712	0.744704
Unclassified_Coprobacillus	Celiac_vs_Control	1year	0	0.00461798	-25.4608	0.0720057	0.744704
R.mucilaginosa	Celiac_vs_Control	1year	0	0	0	1	1
P.massiliensis	Celiac_vs_Control	1year	0	0	0
Unclassified_Fusobacterium	Celiac_vs_Control	1year	0	0	0	0.423711	0.744704
Unclassified_Eggerthella	Celiac_vs_Control	1year	0	0	0	1	1
Unclassified_Stenotrophomonas	Celiac_vs_Control	1year	0	0	0	0.607236	0.888394
Unclassified_Bifidobacteriaceae	Celiac_vs_Control	1year	0	0	0	0.423711	0.744704
Unclassified_Delftia	Celiac_vs_Control	1year	0	0	0	0.607236	0.888394
Unclassified_Ralstonia	Celiac_vs_Control	1year	0	0	0	1	1
Unclassified_Actinomycetaceae	Celiac_vs_Control	1year	0	0	0	0.423711	0.744704
Unclassified_Burkholderiales	Celiac_vs_Control	1year	0	0	0	0.423711	0.744704
Unclassified_Robinsoniella	Celiac_vs_Control	1year	0	0	0
Unclassified_Parvimonas	Celiac_vs_Control	1year	0	0	0	1	1
Unclassified_Cellulosilyticum	Celiac_vs_Control	1year	0	0	0	0.423711	0.744704
Unclassified_Bacteroidales	Celiac_vs_Control	1year	0	0	0	0.423711	0.744704
S.haemolyticus	Celiac_vs_Control	1year	0	0	0	0.179712	0.744704
Unclassified_Megasphaera	Celiac_vs_Control	1year	0	0	0	0.423711	0.744704
Unclassified_Corynebacterium	Celiac_vs_Control	1year	0	0	0	0.423711	0.744704
O.sinus	Celiac_vs_Control	1year	0	0	0	0.423711	0.744704
C.piliforme	Celiac_vs_Control	1year	0	0	0	0.423711	0.744704
Unclassified_Solobacterium	Celiac_vs_Control	1year	0	0	0	0.423711	0.744704
Unclassified_Anaerococcus	Celiac_vs_Control	1year	0	0	0
C.butyricum	Celiac_vs_Control	1year	0	0	0	0.423711	0.744704
Unclassified_Asaccharospora	Celiac_vs_Control	1year	0	0	0	0.423711	0.744704
Unclassified_Massilia	Celiac_vs_Control	1year	0	0	0	1	1
D.pigrum	Celiac_vs_Control	1year	0	0	0	0.423711	0.744704
Unclassified_Propionispira	Celiac_vs_Control	1year	0	0	0
P.anaerobius	Celiac_vs_Control	1year	0	0	0	0.423711	0.744704
Unclassified_Porphyromonadaceae	Celiac_vs_Control	1year	0	0	0	0.179712	0.744704
C.lentocellum	Celiac_vs_Control	1year	0	0	0	0.423711	0.744704
Unclassified_Escherichia/Shigella	Celiac_vs_Control	1year	0.909696	6.03784	-2.73058	0.676103	0.918675
Unclassified_Blautia	Celiac_vs_Control	1year	10.4087	1.18714	3.13223	0.143672	0.744704
A.muciniphila	Celiac_vs_Control	1year	0.0676546	0.00540511	3.64579	0.753298	0.988357
Unclassified_Bifidobacterium	Celiac_vs_Control	1year	10.7957	24.9303	-1.20744	0.29627	0.744704
Unclassified_Lachnospiraceae	Celiac_vs_Control	1year	4.62629	8.29376	-0.842171	0.834532	0.999193
F.prausnitzii	Celiac_vs_Control	1year	6.77465	0.00540511	10.2916	0.173217	0.744704
C.aerofaciens	Celiac_vs_Control	1year	0	0.00697285	-26.0552	0.397615	0.744704
R.bromii	Celiac_vs_Control	1year	0	0	0	1	1
Unclassified_Clostridium_XVIII	Celiac_vs_Control	1year	0.370175	0.0835706	2.14714	0.210075	0.744704
Unclassified_Bacteroides	Celiac_vs_Control	1year	2.55576	2.29447	0.155592	0.676103	0.918675
B.bifidum	Celiac_vs_Control	1year	0	0	0	0.906329	1
G.formicilis	Celiac_vs_Control	1year	0.0161082	0.00232428	2.79294	0.290347	0.744704
Unclassified_Akkermansia	Celiac_vs_Control	1year	0.00257195	0	24.6164	0.823664	0.999193
Unclassified_Roseburia	Celiac_vs_Control	1year	0.0591549	0.00232428	4.66964	0.397615	0.744704
A.hadrus	Celiac_vs_Control	1year	0.766729	0.0107921	6.15066	0.210075	0.744704
C.ramosum	Celiac_vs_Control	1year	0.583437	4.16808	-2.83674	1	1
Unclassified_Streptococcus	Celiac_vs_Control	1year	1.19338	0.334697	1.83413	0.403395	0.744704
D.invisus	Celiac_vs_Control	1year	0.0102878	0	26.6164	0.157939	0.744704
Unclassified_Clostridium_XlVa	Celiac_vs_Control	1year	0.7815	2.46473	-1.65711	0.834532	0.999193
F.saccharivorans	Celiac_vs_Control	1year	0.460379	0.00270256	7.41235	0.829357	0.999193
D.longicatena	Celiac_vs_Control	1year	0.0024653	0	24.5553	1	1
B.dorei	Celiac_vs_Control	1year	0.0411512	0.327009	-2.99033	0.403395	0.744704
Unclassified_Romboutsia	Celiac_vs_Control	1year	0.00881368	0	26.3932	0.265205	0.744704
B.faecis	Celiac_vs_Control	1year	0	0.00270256	-24.6878	0.823664	0.999193
Unclassified_Clostridium_sensu_stricto	Celiac_vs_Control	1year	0.0826105	0.0278242	1.56999	0.753298	0.988357
Unclassified_Enterobacter	Celiac_vs_Control	1year	0	0	0	0.724082	0.964238
C.comes	Celiac_vs_Control	1year	0	0	0	0.423711	0.744704
Unclassified_Anaerostipes	Celiac_vs_Control	1year	0.0740979	0.0647529	0.194489	1	1
Unclassified_Ruminococcus	Celiac_vs_Control	1year	0	0	0	0.179712	0.744704
B.obeum	Celiac_vs_Control	1year	0.14715	0	30.4546	0.0253699	0.744704
I.bartlettii	Celiac_vs_Control	1year	0.0616958	0	29.2006	0.105998	0.744704
D.formicigenerans	Celiac_vs_Control	1year	0.299463	0	31.4797	0.823664	0.999193
R.intestinalis	Celiac_vs_Control	1year	0.0462951	0	28.7863	0.105998	0.744704
R.faecis	Celiac_vs_Control	1year	0	0.00232428	-24.4703	0.480177	0.788968
Unclassified_Ruminococcus2	Celiac_vs_Control	1year	0.00966495	0	26.5263	0.235861	0.744704
B.uniformis	Celiac_vs_Control	1year	1.47924	0.0971293	3.92881	0.676103	0.918675
A.putredinis	Celiac_vs_Control	1year	0	0	0	0.423711	0.744704
P.merdae	Celiac_vs_Control	1year	0	0	0	1	1
R.bicirculans	Celiac_vs_Control	1year	0	0	0	1	1
Unclassified_Sporobacter	Celiac_vs_Control	1year	0.221188	0	31.0426	0.157939	0.744704
Unclassified_Coprococcus	Celiac_vs_Control	1year	0	0	0	1	1
Unclassified_Enterococcus	Celiac_vs_Control	1year	0	0.215843	-31.0073	0.105998	0.744704
Unclassified_Intestinimonas	Celiac_vs_Control	1year	0	0	0	0.423711	0.744704
E.lenta	Celiac_vs_Control	1year	0.614696	1.63699	-1.4131	0.210075	0.744704
Unclassified_Clostridiales	Celiac_vs_Control	1year	0.0064433	0	25.9413	0.0720057	0.744704
B.caccae	Celiac_vs_Control	1year	0.0049306	0	25.5553	0.655836	0.918675
B.ovatus	Celiac_vs_Control	1year	0.00257195	0.0810767	-4.97835	1	1
Unclassified_Veillonella	Celiac_vs_Control	1year	0.621778	0.305389	1.02575	0.834532	0.999193
Unclassified_Erysipelotrichaceae	Celiac_vs_Control	1year	0.828686	1.66199	-1.00401	1	1
Unclassified_Terrisporobacter	Celiac_vs_Control	1year	0	0	0	1	1
Unclassified_Alistipes	Celiac_vs_Control	1year	0.0205756	0	27.6164	0.0720057	0.744704
Unclassified_Butyricicoccus	Celiac_vs_Control	1year	0.0345142	0.00232428	3.89233	0.832519	0.999193
C.saccharogumia	Celiac_vs_Control	1year	0.412371	0	31.9413	0.161238	0.744704
R.inulinivorans	Celiac_vs_Control	1year	0	0	0	0.607236	0.888394
Unclassified_Succiniclasticum	Celiac_vs_Control	1year	0	0	0	0.179712	0.744704
A.finegoldii	Celiac_vs_Control	1year	0	0	0	0.607236	0.888394
A.odontolyticus	Celiac_vs_Control	1year	0.0335605	0.00783474	2.09881	0.676103	0.918675
Unclassified_Oscillibacter	Celiac_vs_Control	1year	0.0049306	0	25.5553	0.239317	0.744704
B.massiliensis	Celiac_vs_Control	1year	0	0	0	0.423711	0.744704
C.spiroforme	Celiac_vs_Control	1year	0	0	0	1	1
Unclassified_Turicibacter	Celiac_vs_Control	1year	0	0	0	0.440686	0.744704
H.parainfluenzae	Celiac_vs_Control	1year	0.0848744	0	29.6608	0.0344536	0.744704
Unclassified_Enterobacteriaceae	Celiac_vs_Control	1year	0	0	0	0.179712	0.744704
B.wadsworthia	Celiac_vs_Control	1year	0	0	0	0.423711	0.744704
F.plautii	Celiac_vs_Control	1year	0.0676546	0.0209186	1.69341	0.0946929	0.744704
C.catus	Celiac_vs_Control	1year	0	0	0	1	1
Unclassified_Fusicatenibacter	Celiac_vs_Control	1year	0	0	0	0.79717	0.999193
Unclassified_Adlercreutzia	Celiac_vs_Control	1year	0	0	0	0.79717	0.999193
A.shahii	Celiac_vs_Control	1year	0	0	0
C.scindens	Celiac_vs_Control	1year	0	0	0	0.179712	0.744704
Unclassified_Ruminococcaceae	Celiac_vs_Control	1year	0.128866	0.0139121	3.21146	0.0119252	0.744704
B.vulgatus	Celiac_vs_Control	1year	0	0	0	1	1
Unclassified_Clostridium_XlVb	Celiac_vs_Control	1year	0.00293789	0	24.8083	0.265205	0.744704
Unclassified_Gemmiger	Celiac_vs_Control	1year	0	0	0	1	1
E.tayi	Celiac_vs_Control	1year	0.00774473	0	26.2067	0.0746392	0.744704
Unclassified_Lactococcus	Celiac_vs_Control	1year	0.0103263	0	26.6217	0.503812	0.810349
O.splanchnicus	Celiac_vs_Control	1year	0	0	0	0.423711	0.744704
Unclassified_Hungatella	Celiac_vs_Control	1year	0.0154317	0.00697285	1.14608	0.397615	0.744704
C.cateniformis	Celiac_vs_Control	1year	0.0225515	0.00232428	3.27837	0.401965	0.744704
Unclassified_Gordonibacter	Celiac_vs_Control	1year	0	0	0	0.607236	0.888394
E.dysenteriae	Celiac_vs_Control	1year	0	0.00232428	-24.4703	0.239317	0.744704
R.hominis	Celiac_vs_Control	1year	0	0	0	0.440686	0.744704
C.lactatifermentans	Celiac_vs_Control	1year	0	0	0
Unclassified_Eubacterium	Celiac_vs_Control	1year	0	0	0	0.179712	0.744704
B.dentium	Celiac_vs_Control	1year	0.0966495	0	29.8482	0.0253699	0.744704
Unclassified_Eisenbergiella	Celiac_vs_Control	1year	0.0295836	0	28.1402	0.204501	0.744704
Unclassified_Clostridium_III	Celiac_vs_Control	1year	0	0	0	0.423711	0.744704
T.sanguinis	Celiac_vs_Control	1year	0	0	0	1	1
A.caccae	Celiac_vs_Control	1year	0.101077	0.0602857	0.745573	1	1
C.leptum	Celiac_vs_Control	1year	0	0	0	0.179712	0.744704
T.glycolicus	Celiac_vs_Control	1year	0	0	0	0.79717	0.999193
L.delbrueckii	Celiac_vs_Control	1year	0	0	0	1	1
C.glycyrrhizinilyticum	Celiac_vs_Control	1year	0	0	0	0.423711	0.744704
Unclassified_Lactobacillus	Celiac_vs_Control	1year	0	0.109686	-30.0307	0.0720057	0.744704
Unclassified_Bacteria	Celiac_vs_Control	1year	0	0	0	0.423711	0.744704
C.symbiosum	Celiac_vs_Control	1year	0.0308634	0	28.2013	0.0906884	0.744704
Unclassified_Faecalibacterium	Celiac_vs_Control	1year	0.106008	0	29.9815	0.265205	0.744704
Unclassified_Barnesiella	Celiac_vs_Control	1year	0	0	0	0.179712	0.744704
Unclassified_Citrobacter	Celiac_vs_Control	1year	0	0.00261158	-24.6384	0.480177	0.788968
C.difficile	Celiac_vs_Control	1year	0	0.0130579	-26.9603	0.372748	0.744704
Unclassified_Elizabethkingia	Celiac_vs_Control	1year	0	0	0	1	1
Unclassified_Flavonifractor	Celiac_vs_Control	1year	0	0	0	0.423711	0.744704
B.finegoldii	Celiac_vs_Control	1year	0	0	0	0.423711	0.744704
S.stercoricanis	Celiac_vs_Control	1year	0	0	0	0.179712	0.744704
P.distasonis	Celiac_vs_Control	1year	0	0	0	0.423711	0.744704
Unclassified_Brucella	Celiac_vs_Control	1year	0	0	0	0.423711	0.744704
Unclassified_Enterococcaceae	Celiac_vs_Control	1year	0.0154895	0.0182811	-0.239062	0.29627	0.744704
Unclassified_Coriobacteriaceae	Celiac_vs_Control	1year	0	0	0	0.423711	0.744704
V.cambriense	Celiac_vs_Control	1year	0	0	0	0.79717	0.999193
Unclassified_Leuconostoc	Celiac_vs_Control	1year	0	0.0104463	-26.6384	0.0449086	0.744704
R.peoriensis	Celiac_vs_Control	1year	0	0	0	0.423711	0.744704
Unclassified_Gemella	Celiac_vs_Control	1year	0.0073959	0	26.1402	1	1
Unclassified_Staphylococcus	Celiac_vs_Control	1year	0	0	0	0.724082	0.964238
C.citroniae	Celiac_vs_Control	1year	0	0	0	0.906329	1
Unclassified_Dorea	Celiac_vs_Control	1year	0	0	0	0.724082	0.964238
A.vaginalis	Celiac_vs_Control	1year	0.00587579	0.00261158	1.16986	0.525809	0.831332
M.micronuciformis	Celiac_vs_Control	1year	0	0.00232428	-24.4703	1	1
Unclassified_Holdemania	Celiac_vs_Control	1year	0	0	0	0.423711	0.744704
Unclassified_Clostridium_IV	Celiac_vs_Control	1year	0.0361421	0.00232428	3.95882	0.290347	0.744704
L.longoviformis	Celiac_vs_Control	1year	0	0	0	1	1
S.sanguinis	Celiac_vs_Control	1year	0	0	0	0.423711	0.744704
A.colihominis	Celiac_vs_Control	1year	0.0024653	0	24.5553	0.480177	0.788968
Unclassified_Actinobacillus	Celiac_vs_Control	1year	0.0102878	0	26.6164	0.157939	0.744704
Unclassified_Anaerorhabdus	Celiac_vs_Control	1year	0	0	0	0.423711	0.744704
Unclassified_Olsenella	Celiac_vs_Control	1year	0	0	0	0.423711	0.744704
Unclassified_Subdoligranulum	Celiac_vs_Control	1year	0.0205756	0	27.6164	0.0746392	0.744704
Unclassified_Dialister	Celiac_vs_Control	1year	0	0	0	0.423711	0.744704
Unclassified_Parvibacter	Celiac_vs_Control	1year	0	0	0	0.423711	0.744704
Unclassified_Collinsella	Celiac_vs_Control	1year	0	0	0	0.607236	0.888394
Unclassified_Lactonifactor	Celiac_vs_Control	1year	0	0	0	0.423711	0.744704
Unclassified_Pseudomonas	Celiac_vs_Control	1year	0	0	0
B.animalis	Celiac_vs_Control	1year	0	0	0	0.423711	0.744704
P.stomatis	Celiac_vs_Control	1year	0	0	0	0.440686	0.744704
C.aldenense	Celiac_vs_Control	1year	0.00257195	0	24.6164	0.503812	0.810349
B.glucerasea	Celiac_vs_Control	1year	0	0	0
C.paraputrificum	Celiac_vs_Control	1year	0	0	0	1	1
Unclassified_Actinomyces	Celiac_vs_Control	1year	0.0221877	0.00539607	2.03978	0.20869	0.744704
A.parvulum	Celiac_vs_Control	1year	0	0	0
P.lacrimalis	Celiac_vs_Control	1year	0	0	0	0.179712	0.744704
Unclassified_Anaerofustis	Celiac_vs_Control	1year	0	0	0	0.423711	0.744704
Unclassified_Mogibacterium	Celiac_vs_Control	1year	0	0	0	0.423711	0.744704
E.sinensis	Celiac_vs_Control	1year	0	0	0	0.423711	0.744704
Unclassified_Brevundimonas	Celiac_vs_Control	1year	0	0	0
D.pneumosintes	Celiac_vs_Control	1year	0	0	0	0.423711	0.744704
Unclassified_Lactobacillales	Celiac_vs_Control	1year	0	0.0161882	-27.2704	0.157939	0.744704
P.buccalis	Celiac_vs_Control	1year	0	0	0	0.607236	0.888394
C.methylpentosum	Celiac_vs_Control	1year	0	0	0	1	1
F.magna	Celiac_vs_Control	1year	0	0	0	0.423711	0.744704
Unclassified_Peptoniphilus	Celiac_vs_Control	1year	0.00322165	0.00697285	-1.11395	0.832519	0.999193
S.moorei	Celiac_vs_Control	1year	0	0.0107921	-26.6854	0.157939	0.744704
Unclassified_Salmonella	Celiac_vs_Control	1year	0	0	0	0.179712	0.744704
C.neonatale	Celiac_vs_Control	1year	0	0	0	0.179712	0.744704
Unclassified_Haemophilus	Celiac_vs_Control	1year	0.00257195	0	24.6164	0.0720057	0.744704
Unclassified_Varibaculum	Celiac_vs_Control	1year	0	0.00539607	-25.6854	0.157939	0.744704
A.lingnae	Celiac_vs_Control	1year	0	0.00261158	-24.6384	1	1
Unclassified_Arthrobacter	Celiac_vs_Control	1year	0	0	0
P.corporis	Celiac_vs_Control	1year	0	0	0
Unclassified_Mannheimia	Celiac_vs_Control	1year	0	0	0	0.423711	0.744704
Unclassified_Peptostreptococcaceae	Celiac_vs_Control	1year	0	0	0	0.423711	0.744704
Unclassified_Firmicutes	Celiac_vs_Control	1year	0	0	0	0.607236	0.888394
G.elegans	Celiac_vs_Control	1year	0	0.00270256	-24.6878	0.239317	0.744704
Unclassified_Coprobacillus	Celiac_vs_Control	1year	0	0	0	0.607236	0.888394
R.mucilaginosa	Celiac_vs_Control	1year	0	0	0	0.423711	0.744704
P.massiliensis	Celiac_vs_Control	1year	0	0	0	0.79717	0.999193
Unclassified_Fusobacterium	Celiac_vs_Control	1year	0	0	0
Unclassified_Eggerthella	Celiac_vs_Control	1year	0.0051439	0.0464857	-3.17585	0.0361451	0.744704
Unclassified_Stenotrophomonas	Celiac_vs_Control	1year	0	0	0
Unclassified_Bifidobacteriaceae	Celiac_vs_Control	1year	0.0024653	0.00232428	0.0849773	0.829357	0.999193
Unclassified_Delftia	Celiac_vs_Control	1year	0	0	0
Unclassified_Ralstonia	Celiac_vs_Control	1year	0	0	0
Unclassified_Actinomycetaceae	Celiac_vs_Control	1year	0	0	0	0.423711	0.744704
Unclassified_Burkholderiales	Celiac_vs_Control	1year	0	0	0	0.423711	0.744704
Unclassified_Robinsoniella	Celiac_vs_Control	1year	0	0	0	0.423711	0.744704
Unclassified_Parvimonas	Celiac_vs_Control	1year	0	0	0	0.423711	0.744704
Unclassified_Cellulosilyticum	Celiac_vs_Control	1year	0	0	0	0.423711	0.744704
Unclassified_Bacteroidales	Celiac_vs_Control	1year	0	0	0	1	1
S.haemolyticus	Celiac_vs_Control	1year	0	0	0
Unclassified_Megasphaera	Celiac_vs_Control	1year	0	0	0	1	1
Unclassified_Corynebacterium	Celiac_vs_Control	1year	0	0	0	1	1
O.sinus	Celiac_vs_Control	1year	0	0	0	1	1
C.piliforme	Celiac_vs_Control	1year	0	0	0	0.423711	0.744704
Unclassified_Solobacterium	Celiac_vs_Control	1year	0	0	0	0.423711	0.744704
Unclassified_Anaerococcus	Celiac_vs_Control	1year	0	0	0	0.423711	0.744704
C.butyricum	Celiac_vs_Control	1year	0	0	0	1	1
Unclassified_Asaccharospora	Celiac_vs_Control	1year	0	0	0	0.607236	0.888394
Unclassified_Massilia	Celiac_vs_Control	1year	0	0	0
D.pigrum	Celiac_vs_Control	1year	0	0	0	0.179712	0.744704
Unclassified_Propionispira	Celiac_vs_Control	1year	0	0	0	1	1
P.anaerobius	Celiac_vs_Control	1year	0	0	0	0.423711	0.744704
Unclassified_Porphyromonadaceae	Celiac_vs_Control	1year	0	0	0
C.lentocellum	Celiac_vs_Control	1year	0	0	0	0.423711	0.744704
Escherichia/Shigella	Celiac_vs_Control	1year	0.00990579	0.0514837	-2.37765	0.530869	0.804049
Blautia	Celiac_vs_Control	1year	0.130737	0.000121046	10.065	0.0946929	0.685645
Bifidobacterium	Celiac_vs_Control	1year	0.000534688	0.00102289	-0.934592	0.530869	0.804049
Akkermansia	Celiac_vs_Control	1year
Bifidobacterium	Celiac_vs_Control	1year	0.0622089	0.241734	-1.95821	0.403395	0.685645
Faecalibacterium	Celiac_vs_Control	1year	0.00195161	2.2688598979013e-05	6.36507	0.517904	0.794955
	Celiac_vs_Control	1year	0.0357131	0.132065	-1.88669	0.834532	1
Faecalibacterium	Celiac_vs_Control	1year	0.118456	4.03486120077469e-05	11.4842	0.116074	0.685645
Collinsella	Celiac_vs_Control	1year	0	0	0	1	1
Ruminococcus	Celiac_vs_Control	1year	0	0	0	0.440686	0.685645
Clostridium_XVIII	Celiac_vs_Control	1year
Bacteroides	Celiac_vs_Control	1year	2.69992980182515e-05	0.00104846	-5.22811	0.600402	0.82359
Bifidobacterium	Celiac_vs_Control	1year
Gemmiger	Celiac_vs_Control	1year	0	0	0	0.440686	0.685645
Akkermansia	Celiac_vs_Control	1year	0	0	0	0.607236	0.82359
Roseburia	Celiac_vs_Control	1year	0	0	0	1	1
Blautia	Celiac_vs_Control	1year
Anaerostipes	Celiac_vs_Control	1year	0.016202	0.000476461	5.08473	0.29627	0.685645
Bifidobacterium	Celiac_vs_Control	1year	0.000532535	4.53771979580261e-05	3.52409	0.210075	0.685645
Clostridium_XVIII	Celiac_vs_Control	1year	0.00472624	0.00565761	-0.259449	0.676103	0.893646
Streptococcus	Celiac_vs_Control	1year	0.0122978	0.0058621	1.06878	0.676103	0.893646
Dialister	Celiac_vs_Control	1year
Clostridium_XlVa	Celiac_vs_Control	1year	0.000213875	0.00163662	-2.93003	1	1
Fusicatenibacter	Celiac_vs_Control	1year
Faecalibacterium	Celiac_vs_Control	1year
Dorea	Celiac_vs_Control	1year	0	2.2688598979013e-05	-4.56612	0.346522	0.685645
Bacteroides	Celiac_vs_Control	1year	0.000138543	0.00266301	-4.25482	0.397615	0.685645
Romboutsia	Celiac_vs_Control	1year
Faecalibacterium	Celiac_vs_Control	1year
Ruminococcus2	Celiac_vs_Control	1year	0	0	0	0.179712	0.685645
Bacteroides	Celiac_vs_Control	1year	3.32834082210018e-05	0.00324767	-6.56619	0.66643	0.893267
Bacteroides	Celiac_vs_Control	1year	0.00707149	7.5122073369225e-05	6.53776	0.138792	0.685645
Blautia	Celiac_vs_Control	1year	0	0	0	1	1
Clostridium_sensu_stricto	Celiac_vs_Control	1year
Enterobacter	Celiac_vs_Control	1year	0	0	0	0.724082	0.943951
Coprococcus	Celiac_vs_Control	1year	0	0	0	0.423711	0.685645
Anaerostipes	Celiac_vs_Control	1year	0	0	0	1	1
Ruminococcus	Celiac_vs_Control	1year
Ruminococcus2	Celiac_vs_Control	1year	0	0	0	0.423711	0.685645
Blautia	Celiac_vs_Control	1year
Intestinibacter	Celiac_vs_Control	1year	0.00259611	0.000102246	4.65275	0.116074	0.685645
Dorea	Celiac_vs_Control	1year
	Celiac_vs_Control	1year	0	4.03486120077469e-05	-5.36977	0.239317	0.685645
Roseburia	Celiac_vs_Control	1year
Roseburia	Celiac_vs_Control	1year	0	0	0	1	1
Ruminococcus2	Celiac_vs_Control	1year	0	0	0	0.179712	0.685645
Bacteroides	Celiac_vs_Control	1year	0.00042775	0.00017041	1.32269	0.916563	1
Clostridium_sensu_stricto	Celiac_vs_Control	1year	8.02031813928619e-05	2.55721774709116e-05	1.61162	1	1
Alistipes	Celiac_vs_Control	1year	0	0	0	0.179712	0.685645
Ruminococcus2	Celiac_vs_Control	1year	0	0	0	1	1
Bacteroides	Celiac_vs_Control	1year	0	0	0	1	1
Ruminococcus2	Celiac_vs_Control	1year
	Celiac_vs_Control	1year	0	0	0	0.440686	0.685645
Parabacteroides	Celiac_vs_Control	1year	0	0	0	1	1
Bacteroides	Celiac_vs_Control	1year	2.30904220929159e-05	0.00028244	-3.55651	0.66643	0.893267
Ruminococcus	Celiac_vs_Control	1year	0	0	0	1	1
Sporobacter	Celiac_vs_Control	1year
Coprococcus	Celiac_vs_Control	1year
Enterococcus	Celiac_vs_Control	1year	0	0.0106125	-13.3736	0.105998	0.685645
Intestinimonas	Celiac_vs_Control	1year	0	0	0	0.423711	0.685645
Eggerthella	Celiac_vs_Control	1year	0.00262939	0.00921497	-1.80886	0.210075	0.685645
Clostridium_XlVa	Celiac_vs_Control	1year	0.00266267	4.03486120077469e-05	6.00943	0.397615	0.685645
	Celiac_vs_Control	1year	0	0	0	0.423711	0.685645
Bacteroides	Celiac_vs_Control	1year	0	0	0	0.906329	1
Bacteroides	Celiac_vs_Control	1year	0	0.00034082	-8.41709	0.503812	0.775409
	Celiac_vs_Control	1year	0	0	0	0.440686	0.685645
Enterococcus	Celiac_vs_Control	1year	6.7508269763046e-05	0.000255722	-1.90586	0.397615	0.685645
Blautia	Celiac_vs_Control	1year
	Celiac_vs_Control	1year
Bacteroides	Celiac_vs_Control	1year	0	0	0	1	1
Veillonella	Celiac_vs_Control	1year	0.00121515	0.000564881	1.10375	0.834035	1
	Celiac_vs_Control	1year
Bacteroides	Celiac_vs_Control	1year	0	0	0	0.906329	1
	Celiac_vs_Control	1year	0.00312864	0.0041747	-0.416022	0.834532	1
	Celiac_vs_Control	1year	0	0	0	0.607236	0.82359
Clostridium_sensu_stricto	Celiac_vs_Control	1year	0.000213875	2.5040691123075e-05	3.04466	0.829357	1
Terrisporobacter	Celiac_vs_Control	1year
Alistipes	Celiac_vs_Control	1year
Clostridium_XlVa	Celiac_vs_Control	1year	0	0	0	0.724082	0.943951
Gemmiger	Celiac_vs_Control	1year
Blautia	Celiac_vs_Control	1year
Blautia	Celiac_vs_Control	1year
Butyricicoccus	Celiac_vs_Control	1year	0	0	0	0.906329	1
Clostridium_XVIII	Celiac_vs_Control	1year
Roseburia	Celiac_vs_Control	1year	0	0	0	0.179712	0.685645
Roseburia	Celiac_vs_Control	1year	0	0	0	0.724082	0.943951
Succiniclasticum	Celiac_vs_Control	1year	0	0	0	0.423711	0.685645
	Celiac_vs_Control	1year
	Celiac_vs_Control	1year
Flavonifractor	Celiac_vs_Control	1year
	Celiac_vs_Control	1year	0	0	0	1	1
Alistipes	Celiac_vs_Control	1year	0	0	0	1	1
Actinomyces	Celiac_vs_Control	1year	0.000188995	6.81640025902321e-05	1.45787	0.529619	0.804049
Fusicatenibacter	Celiac_vs_Control	1year	0	0	0	1	1
Oscillibacter	Celiac_vs_Control	1year	0	0	0	0.179712	0.685645
Bacteroides	Celiac_vs_Control	1year
Clostridium_XVIII	Celiac_vs_Control	1year	0	0	0	0.607236	0.82359
	Celiac_vs_Control	1year	0	0	0	0.179712	0.685645
Turicibacter	Celiac_vs_Control	1year
Haemophilus	Celiac_vs_Control	1year
	Celiac_vs_Control	1year	0	0	0	0.423711	0.685645
	Celiac_vs_Control	1year	0	0	0	0.423711	0.685645
	Celiac_vs_Control	1year	0	0	0	1	1
Bilophila	Celiac_vs_Control	1year	0	0	0	0.423711	0.685645
	Celiac_vs_Control	1year	0	0	0	0.423711	0.685645
Streptococcus	Celiac_vs_Control	1year	0.000392537	0.000635281	-0.693164	0.676103	0.893646
	Celiac_vs_Control	1year	0	0	0	0.607236	0.82359
Flavonifractor	Celiac_vs_Control	1year	0.000465968	4.53771979580261e-05	3.33184	0.142457	0.685645
Clostridium_XlVa	Celiac_vs_Control	1year	0	0	0	0.607236	0.82359
	Celiac_vs_Control	1year
Oscillibacter	Celiac_vs_Control	1year
Clostridium_IV	Celiac_vs_Control	1year	0	0	0	0.423711	0.685645
Clostridium_XlVa	Celiac_vs_Control	1year	0	0	0	0.423711	0.685645
Clostridium_XlVa	Celiac_vs_Control	1year	0	0	0	1	1
Coprococcus	Celiac_vs_Control	1year	0	0	0	1	1
Streptococcus	Celiac_vs_Control	1year	0.000299551	0.000431083	-0.523701	0.600402	0.82359
Blautia	Celiac_vs_Control	1year
	Celiac_vs_Control	1year	3.3754134881523e-05	0.000125203	-1.86049	0.525809	0.804049
Clostridium_XlVa	Celiac_vs_Control	1year
Fusicatenibacter	Celiac_vs_Control	1year	0	0	0	1	1
Adlercreutzia	Celiac_vs_Control	1year	0	0	0	0.423711	0.685645
	Celiac_vs_Control	1year	0	0	0	0.79717	0.993851
Alistipes	Celiac_vs_Control	1year
Sporobacter	Celiac_vs_Control	1year
Ruminococcus	Celiac_vs_Control	1year	0	0	0	0.423711	0.685645
Clostridium_XlVa	Celiac_vs_Control	1year	0	0	0	0.179712	0.685645
	Celiac_vs_Control	1year	0.000561422	2.5040691123075e-05	4.43281	0.0361451	0.685645
Clostridium_IV	Celiac_vs_Control	1year
Clostridium_XlVa	Celiac_vs_Control	1year	0	0	0	0.179712	0.685645
	Celiac_vs_Control	1year	0	6.80657969370391e-05	-6.1099	0.157939	0.685645
Bacteroides	Celiac_vs_Control	1year
Bacteroides	Celiac_vs_Control	1year
Clostridium_XlVb	Celiac_vs_Control	1year	0	0	0	0.423711	0.685645
	Celiac_vs_Control	1year	0	0	0	0.423711	0.685645
Gemmiger	Celiac_vs_Control	1year	0	0	0	1	1
Blautia	Celiac_vs_Control	1year	0	0	0	0.423711	0.685645
Eisenbergiella	Celiac_vs_Control	1year
Lactococcus	Celiac_vs_Control	1year
Odoribacter	Celiac_vs_Control	1year	0	0	0	0.423711	0.685645
Faecalibacterium	Celiac_vs_Control	1year	0	0	0	0.440686	0.685645
	Celiac_vs_Control	1year	0	0	0	0.607236	0.82359
Blautia	Celiac_vs_Control	1year
Butyricicoccus	Celiac_vs_Control	1year	0	0	0	0.607236	0.82359
Hungatella	Celiac_vs_Control	1year	0.000151894	2.55721774709116e-05	2.52454	0.290347	0.685645
	Celiac_vs_Control	1year	0	0	0	0.440686	0.685645
Eggerthella	Celiac_vs_Control	1year	0.000202525	4.03486120077469e-05	2.29929	1	1
Coprobacillus	Celiac_vs_Control	1year
	Celiac_vs_Control	1year	0	0	0	0.423711	0.685645
Actinomyces	Celiac_vs_Control	1year
Gordonibacter	Celiac_vs_Control	1year	0	0	0	0.423711	0.685645
	Celiac_vs_Control	1year
Escherichia/Shigella	Celiac_vs_Control	1year	0	5.11443549418233e-05	-5.70444	0.161238	0.685645
Roseburia	Celiac_vs_Control	1year	0	0	0	0.607236	0.82359
Veillonella	Celiac_vs_Control	1year	0.000299551	2.55721774709116e-05	3.49962	0.529619	0.804049
Clostridium_XlVb	Celiac_vs_Control	1year
Eubacterium	Celiac_vs_Control	1year	0	0	0	0.179712	0.685645
Bifidobacterium	Celiac_vs_Control	1year
Faecalibacterium	Celiac_vs_Control	1year	0	0	0	0.179712	0.685645
Butyricicoccus	Celiac_vs_Control	1year	0	0	0	0.179712	0.685645
Eisenbergiella	Celiac_vs_Control	1year	0	0	0	1	1
Faecalibacterium	Celiac_vs_Control	1year	0	0	0	0.179712	0.685645
Clostridium_III	Celiac_vs_Control	1year	0	0	0	0.423711	0.685645
Turicibacter	Celiac_vs_Control	1year	0	0	0	0.607236	0.82359
Anaerostipes	Celiac_vs_Control	1year	0.000698952	0.000175285	1.98935	0.676103	0.893646
Clostridium_IV	Celiac_vs_Control	1year
Escherichia/Shigella	Celiac_vs_Control	1year	0	0	0	0.423711	0.685645
Clostridium_XlVa	Celiac_vs_Control	1year	0	0	0	1	1
Terrisporobacter	Celiac_vs_Control	1year	0	0	0	0.79717	0.993851
Lactobacillus	Celiac_vs_Control	1year	0	0	0	1	1
Clostridium_XlVa	Celiac_vs_Control	1year	0	0	0	1	1
Lactobacillus	Celiac_vs_Control	1year	0	0	0	0.179712	0.685645
Bacteroides	Celiac_vs_Control	1year	0	0	0	1	1
Clostridium_XVIII	Celiac_vs_Control	1year	0	0	0	0.179712	0.685645
	Celiac_vs_Control	1year	0	0	0	0.79717	0.993851
Veillonella	Celiac_vs_Control	1year	2.30904220929159e-05	0.00315513	-7.03355	0.0906884	0.685645
Clostridium_XlVa	Celiac_vs_Control	1year	0	0	0	0.423711	0.685645
	Celiac_vs_Control	1year	0	0	0	0.423711	0.685645
Streptococcus	Celiac_vs_Control	1year	0.0001997	0.00035057	-0.808767	0.403395	0.685645
Faecalibacterium	Celiac_vs_Control	1year	0	0	0	0.79717	0.993851
Clostridium_XlVa	Celiac_vs_Control	1year
Blautia	Celiac_vs_Control	1year	0	0	0	0.607236	0.82359
Bacteroides	Celiac_vs_Control	1year
Faecalibacterium	Celiac_vs_Control	1year	0	0	0	0.179712	0.685645
	Celiac_vs_Control	1year
	Celiac_vs_Control	1year	0	0	0	0.423711	0.685645
	Celiac_vs_Control	1year	0	0	0	0.79717	0.993851
Faecalibacterium	Celiac_vs_Control	1year	0	0	0	0.423711	0.685645
Veillonella	Celiac_vs_Control	1year
Barnesiella	Celiac_vs_Control	1year	0	0	0	0.423711	0.685645
Clostridium_XlVa	Celiac_vs_Control	1year	0	0	0	0.440686	0.685645
Blautia	Celiac_vs_Control	1year	0	0	0	0.179712	0.685645
Clostridium_XlVa	Celiac_vs_Control	1year	0	0	0	0.423711	0.685645
Citrobacter	Celiac_vs_Control	1year	0	0	0	0.440686	0.685645
	Celiac_vs_Control	1year
Clostridium_XlVa	Celiac_vs_Control	1year
Bifidobacterium	Celiac_vs_Control	1year	0.000337541	2.2688598979013e-05	3.83707	1	1
Clostridium_IV	Celiac_vs_Control	1year	0	0	0	0.423711	0.685645
	Celiac_vs_Control	1year	0	0	0	1	1
Oscillibacter	Celiac_vs_Control	1year	0	0	0	1	1
Clostridium_XVIII	Celiac_vs_Control	1year	0.000253995	5.008138224615e-05	2.3196	0.676103	0.893646
Clostridium_XI	Celiac_vs_Control	1year	0	0	0	0.724082	0.943951
Elizabethkingia	Celiac_vs_Control	1year
Flavonifractor	Celiac_vs_Control	1year	0	0	0	0.423711	0.685645
Blautia	Celiac_vs_Control	1year	0	0	0	0.179712	0.685645
Bacteroides	Celiac_vs_Control	1year	0	0	0	0.423711	0.685645
Gemmiger	Celiac_vs_Control	1year	0	0	0	0.440686	0.685645
Clostridium_XlVa	Celiac_vs_Control	1year
Clostridium_XlVa	Celiac_vs_Control	1year	0	0	0	0.423711	0.685645
Blautia	Celiac_vs_Control	1year	0	0	0	0.79717	0.993851
	Celiac_vs_Control	1year	0	0	0	0.906329	1
Blautia	Celiac_vs_Control	1year	0	0	0	0.423711	0.685645
Clostridium_XlVb	Celiac_vs_Control	1year	0	0	0	0.423711	0.685645
Sutterella	Celiac_vs_Control	1year	0	0	0	0.440686	0.685645
Clostridium_sensu_stricto	Celiac_vs_Control	1year	0	0	0	0.423711	0.685645
	Celiac_vs_Control	1year	0	0	0	0.423711	0.685645
Blautia	Celiac_vs_Control	1year
Clostridium_XlVa	Celiac_vs_Control	1year	0	0	0	0.179712	0.685645
Sporobacter	Celiac_vs_Control	1year
	Celiac_vs_Control	1year	0	6.80657969370391e-05	-6.1099	0.0449086	0.685645
Clostridium_XlVb	Celiac_vs_Control	1year	0	0	0	0.423711	0.685645
Varibaculum	Celiac_vs_Control	1year	0	0	0	0.179712	0.685645
Dorea	Celiac_vs_Control	1year	0	0	0	0.423711	0.685645
Citrobacter	Celiac_vs_Control	1year	0	0	0	0.79717	0.993851
Bacteroides	Celiac_vs_Control	1year	0	0	0	1	1
Blautia	Celiac_vs_Control	1year	0	0	0	0.179712	0.685645
Parabacteroides	Celiac_vs_Control	1year	0	0	0	0.179712	0.685645
Brucella	Celiac_vs_Control	1year
	Celiac_vs_Control	1year	8.02031813928619e-05	3.4082001295116e-05	1.21081	1	1
Escherichia/Shigella	Celiac_vs_Control	1year	0	4.53771979580261e-05	-5.53534	0.181221	0.685645
	Celiac_vs_Control	1year	0	0	0	0.423711	0.685645
	Celiac_vs_Control	1year	0	0	0	0.607236	0.82359
Blautia	Celiac_vs_Control	1year	0	0	0	0.179712	0.685645
Bacteroides	Celiac_vs_Control	1year	0	0	0	0.79717	0.993851
Bifidobacterium	Celiac_vs_Control	1year	0.000106938	4.03486120077469e-05	1.38429	0.832519	1
	Celiac_vs_Control	1year	0	0	0	0.423711	0.685645
	Celiac_vs_Control	1year	0	0	0	0.423711	0.685645
Varibaculum	Celiac_vs_Control	1year	0	0	0	0.179712	0.685645
Bacteroides	Celiac_vs_Control	1year	0	0	0	0.440686	0.685645
Roseburia	Celiac_vs_Control	1year	0	0	0	1	1
Lactobacillus	Celiac_vs_Control	1year	0	0	0	0.423711	0.685645
Clostridium_XlVa	Celiac_vs_Control	1year	0	0	0	0.423711	0.685645
Bacteroides	Celiac_vs_Control	1year	0	2.2688598979013e-05	-4.56612	0.346522	0.685645
Leuconostoc	Celiac_vs_Control	1year	0	0	0	0.423711	0.685645
Robinsoniella	Celiac_vs_Control	1year	0	0	0	1	1
Gemella	Celiac_vs_Control	1year	9.23616883716634e-05	6.81640025902321e-05	0.432809	0.834035	1
Faecalibacterium	Celiac_vs_Control	1year	0	0	0	0.607236	0.82359
Staphylococcus	Celiac_vs_Control	1year	5.06312023222845e-05	0.000306866	-2.57599	0.345742	0.685645
Bifidobacterium	Celiac_vs_Control	1year
Clostridium_XlVa	Celiac_vs_Control	1year
Clostridium_XlVa	Celiac_vs_Control	1year	0	2.2688598979013e-05	-4.56612	1	1
Dorea	Celiac_vs_Control	1year	0	0	0	0.179712	0.685645
Actinomyces	Celiac_vs_Control	1year
Bifidobacterium	Celiac_vs_Control	1year	0	0	0	0.607236	0.82359
Blautia	Celiac_vs_Control	1year	0	0	0	1	1
Barnesiella	Celiac_vs_Control	1year
Anaerococcus	Celiac_vs_Control	1year	1.68770674407615e-05	0.000102246	-2.5299	0.397615	0.685645
Coprobacillus	Celiac_vs_Control	1year
	Celiac_vs_Control	1year	0	0	0	0.179712	0.685645
Roseburia	Celiac_vs_Control	1year	0	0	0	0.423711	0.685645
Megasphaera	Celiac_vs_Control	1year	0	0	0	1	1
Bacteroides	Celiac_vs_Control	1year	0	0	0	1	1
Clostridium_sensu_stricto	Celiac_vs_Control	1year	0	0	0	1	1
Butyricicoccus	Celiac_vs_Control	1year	0	0	0	0.440686	0.685645
Clostridium_XVIII	Celiac_vs_Control	1year	0	0	0	0.179712	0.685645
Holdemania	Celiac_vs_Control	1year	0	0	0	0.423711	0.685645
Clostridium_IV	Celiac_vs_Control	1year	0	0	0	0.423711	0.685645
	Celiac_vs_Control	1year	0	0	0	0.423711	0.685645
Lactonifactor	Celiac_vs_Control	1year	0	0	0	0.423711	0.685645
Blautia	Celiac_vs_Control	1year	0	0	0	1	1
	Celiac_vs_Control	1year	0	0	0	0.423711	0.685645
Clostridium_XlVa	Celiac_vs_Control	1year	0	0	0	0.607236	0.82359
Streptococcus	Celiac_vs_Control	1year	0	0	0	0.423711	0.685645
	Celiac_vs_Control	1year	0	0	0	0.423711	0.685645
	Celiac_vs_Control	1year	2.67343937976206e-05	2.5040691123075e-05	0.0909085	0.829357	1
Anaerotruncus	Celiac_vs_Control	1year
Actinobacillus	Celiac_vs_Control	1year
Clostridium_XlVb	Celiac_vs_Control	1year	0	0	0	0.423711	0.685645
Anaerorhabdus	Celiac_vs_Control	1year	0	0	0	0.423711	0.685645
Lactobacillus	Celiac_vs_Control	1year
	Celiac_vs_Control	1year	0	0	0	0.423711	0.685645
Clostridium_XlVa	Celiac_vs_Control	1year	0	0	0	1	1
Leuconostoc	Celiac_vs_Control	1year	0	2.5040691123075e-05	-4.7027	0.157939	0.685645
	Celiac_vs_Control	1year	0	0	0	0.423711	0.685645
	Celiac_vs_Control	1year
Olsenella	Celiac_vs_Control	1year	0	0	0	0.423711	0.685645
Ruminococcus2	Celiac_vs_Control	1year	0	0	0	0.423711	0.685645
Blautia	Celiac_vs_Control	1year	0	0	0	0.423711	0.685645
Subdoligranulum	Celiac_vs_Control	1year
Roseburia	Celiac_vs_Control	1year	0	0	0	0.179712	0.685645
Dialister	Celiac_vs_Control	1year	0	0	0	0.423711	0.685645
	Celiac_vs_Control	1year	0	0	0	0.179712	0.685645
Anaerostipes	Celiac_vs_Control	1year	6.92712662787476e-05	2.5040691123075e-05	1.43217	1	1
Clostridium_sensu_stricto	Celiac_vs_Control	1year	0	0	0	1	1
Butyricicoccus	Celiac_vs_Control	1year	0	0	0	1	1
	Celiac_vs_Control	1year	0	0	0	0.906329	1
Roseburia	Celiac_vs_Control	1year	0	0	0	0.423711	0.685645
Blautia	Celiac_vs_Control	1year
Parvibacter	Celiac_vs_Control	1year	0	0	0	0.423711	0.685645
Clostridium_XlVa	Celiac_vs_Control	1year
Clostridium_sensu_stricto	Celiac_vs_Control	1year	0	0	0	0.423711	0.685645
Clostridium_sensu_stricto	Celiac_vs_Control	1year	0	0	0	0.423711	0.685645
Bacteroides	Celiac_vs_Control	1year	0	0	0	0.423711	0.685645
	Celiac_vs_Control	1year	0	0	0	0.607236	0.82359
Eisenbergiella	Celiac_vs_Control	1year	0	0	0	1	1
Clostridium_sensu_stricto	Celiac_vs_Control	1year	0	0	0	1	1
Faecalibacterium	Celiac_vs_Control	1year	0	0	0	1	1
Eubacterium	Celiac_vs_Control	1year
Collinsella	Celiac_vs_Control	1year	0	0	0	0.423711	0.685645
Butyricicoccus	Celiac_vs_Control	1year	0	0	0	0.423711	0.685645
Eisenbergiella	Celiac_vs_Control	1year
	Celiac_vs_Control	1year	0	0	0	1	1
	Celiac_vs_Control	1year	0	0	0	0.423711	0.685645
Lactonifactor	Celiac_vs_Control	1year	0	0	0	0.423711	0.685645
Veillonella	Celiac_vs_Control	1year	0	0	0	0.607236	0.82359
Pseudomonas	Celiac_vs_Control	1year
Clostridium_IV	Celiac_vs_Control	1year	0	0	0	0.423711	0.685645
Clostridium_XlVa	Celiac_vs_Control	1year	0	0	0	0.607236	0.82359
Bifidobacterium	Celiac_vs_Control	1year	0	0	0	0.423711	0.685645
	Celiac_vs_Control	1year	0	0	0	0.423711	0.685645
Peptostreptococcus	Celiac_vs_Control	1year	0	0	0	0.440686	0.685645
Hungatella	Celiac_vs_Control	1year
Lactococcus	Celiac_vs_Control	1year	0	0	0	1	1
	Celiac_vs_Control	1year	0	0	0	0.423711	0.685645
Butyricicoccus	Celiac_vs_Control	1year	0	0	0	0.179712	0.685645
Clostridium_XlVa	Celiac_vs_Control	1year	0	0	0	0.179712	0.685645
Clostridium_XlVa	Celiac_vs_Control	1year	0	0	0	1	1
Clostridium_XlVa	Celiac_vs_Control	1year	0	0	0	0.906329	1
Peptoniphilus	Celiac_vs_Control	1year	0	0	0	0.607236	0.82359
Barnesiella	Celiac_vs_Control	1year
Clostridium_XVIII	Celiac_vs_Control	1year	0	4.53771979580261e-05	-5.53534	0.480177	0.74103
	Celiac_vs_Control	1year	0	0	0	0.423711	0.685645
Blautia	Celiac_vs_Control	1year	0	0	0	0.423711	0.685645
Blautia	Celiac_vs_Control	1year	0	0	0	0.179712	0.685645
Blautia	Celiac_vs_Control	1year	0	0	0	0.607236	0.82359
Clostridium_XlVa	Celiac_vs_Control	1year
	Celiac_vs_Control	1year	0	0	0	0.423711	0.685645
Clostridium_XlVa	Celiac_vs_Control	1year	0	0	0	0.79717	0.993851
Clostridium_sensu_stricto	Celiac_vs_Control	1year	0	0	0	1	1
Actinomyces	Celiac_vs_Control	1year	0	3.4082001295116e-05	-5.13266	0.450644	0.697338
	Celiac_vs_Control	1year	0	0	0	0.423711	0.685645
	Celiac_vs_Control	1year
	Celiac_vs_Control	1year	0	0	0	0.440686	0.685645
Faecalibacterium	Celiac_vs_Control	1year
	Celiac_vs_Control	1year	0	0	0	0.423711	0.685645
	Celiac_vs_Control	1year	0	0	0	1	1
Atopobium	Celiac_vs_Control	1year	0	0	0	0.906329	1
Roseburia	Celiac_vs_Control	1year	0	0	0	0.423711	0.685645
Peptoniphilus	Celiac_vs_Control	1year	0	8.06972240154939e-05	-6.35222	0.181221	0.685645
Anaerofustis	Celiac_vs_Control	1year	0	0	0	0.423711	0.685645
Mogibacterium	Celiac_vs_Control	1year	0	0	0	0.906329	1
Eggerthella	Celiac_vs_Control	1year	0	0	0	0.423711	0.685645
Clostridium_XlVa	Celiac_vs_Control	1year	0	0	0	0.179712	0.685645
Clostridium_XlVa	Celiac_vs_Control	1year	0	0	0	0.440686	0.685645
Blautia	Celiac_vs_Control	1year	0	0	0	0.423711	0.685645
Enterococcus	Celiac_vs_Control	1year	0	2.2688598979013e-05	-4.56612	0.0720057	0.685645
Blautia	Celiac_vs_Control	1year	0	0	0	0.423711	0.685645
Brevundimonas	Celiac_vs_Control	1year
Bifidobacterium	Celiac_vs_Control	1year
Streptococcus	Celiac_vs_Control	1year	0	2.55721774709116e-05	-4.73184	0.346522	0.685645
Dialister	Celiac_vs_Control	1year	0	0	0	0.423711	0.685645
Eisenbergiella	Celiac_vs_Control	1year	0	0	0	0.423711	0.685645
	Celiac_vs_Control	1year	0	0	0	0.423711	0.685645
Streptococcus	Celiac_vs_Control	1year	0.000106938	4.53771979580261e-05	1.21871	0.388629	0.685645
Clostridium_IV	Celiac_vs_Control	1year
Veillonella	Celiac_vs_Control	1year	0	0	0	0.440686	0.685645
Clostridium_XlVa	Celiac_vs_Control	1year
Ruminococcus2	Celiac_vs_Control	1year	0	0	0	1	1
Veillonella	Celiac_vs_Control	1year	0	0	0	0.179712	0.685645
Streptococcus	Celiac_vs_Control	1year	0	0	0	0.423711	0.685645
	Celiac_vs_Control	1year	0	0.000113443	-6.83849	0.0720057	0.685645
	Celiac_vs_Control	1year	0	0	0	0.423711	0.685645
	Celiac_vs_Control	1year	0	0	0	0.79717	0.993851
Blautia	Celiac_vs_Control	1year	0	0	0	0.179712	0.685645
Blautia	Celiac_vs_Control	1year
Bifidobacterium	Celiac_vs_Control	1year	0	0	0	0.607236	0.82359
Enterococcus	Celiac_vs_Control	1year	0	0	0	0.423711	0.685645
Prevotella	Celiac_vs_Control	1year	0	0	0	0.179712	0.685645
Bacteroides	Celiac_vs_Control	1year	0	0	0	0.423711	0.685645
Dialister	Celiac_vs_Control	1year	0	0	0	0.423711	0.685645
Clostridium_IV	Celiac_vs_Control	1year	0	0	0	1	1
Escherichia/Shigella	Celiac_vs_Control	1year	0	0	0	0.906329	1
Actinomyces	Celiac_vs_Control	1year
	Celiac_vs_Control	1year	0	0	0	0.179712	0.685645
Clostridium_sensu_stricto	Celiac_vs_Control	1year	0	0	0	0.607236	0.82359
Ruminococcus2	Celiac_vs_Control	1year	0	0	0	0.423711	0.685645
Eisenbergiella	Celiac_vs_Control	1year	0	0	0	0.179712	0.685645
Clostridium_XlVa	Celiac_vs_Control	1year	0	0	0	0.79717	0.993851
Clostridium_sensu_stricto	Celiac_vs_Control	1year	0	0	0	0.440686	0.685645
Ruminococcus2	Celiac_vs_Control	1year	0	0	0	0.423711	0.685645
Clostridium_sensu_stricto	Celiac_vs_Control	1year	0	0	0	0.423711	0.685645
	Celiac_vs_Control	1year	0	0	0	0.79717	0.993851
Clostridium_XlVa	Celiac_vs_Control	1year
	Celiac_vs_Control	1year
Clostridium_XlVa	Celiac_vs_Control	1year	0	0	0	0.607236	0.82359
Finegoldia	Celiac_vs_Control	1year	2.67343937976206e-05	8.06972240154939e-05	-1.55861	0.672336	0.893646
Akkermansia	Celiac_vs_Control	1year	0	0	0	0.607236	0.82359
Blautia	Celiac_vs_Control	1year	0	0	0	0.423711	0.685645
Peptoniphilus	Celiac_vs_Control	1year	0	3.4082001295116e-05	-5.13266	0.450644	0.697338
Actinomyces	Celiac_vs_Control	1year	6.7508269763046e-05	2.2688598979013e-05	1.53209	0.66643	0.893267
Blautia	Celiac_vs_Control	1year	0	0	0	0.607236	0.82359
Streptococcus	Celiac_vs_Control	1year	0	6.81640025902321e-05	-6.11195	0.0253699	0.685645
	Celiac_vs_Control	1year	0	0	0	0.440686	0.685645
	Celiac_vs_Control	1year	0	0	0	0.179712	0.685645
	Celiac_vs_Control	1year	0	0	0	0.179712	0.685645
	Celiac_vs_Control	1year	0	0	0	1	1
Solobacterium	Celiac_vs_Control	1year	0	0.000113443	-6.83849	0.157939	0.685645
Salmonella	Celiac_vs_Control	1year	0	0	0	0.423711	0.685645
Veillonella	Celiac_vs_Control	1year	0	0	0	0.179712	0.685645
Clostridium_sensu_stricto	Celiac_vs_Control	1year	0	0	0	0.179712	0.685645
Ruminococcus2	Celiac_vs_Control	1year	0	0	0	0.423711	0.685645
Roseburia	Celiac_vs_Control	1year	0	0	0	0.423711	0.685645
Hungatella	Celiac_vs_Control	1year	0	0	0	0.440686	0.685645
	Celiac_vs_Control	1year	0	0	0	0.607236	0.82359
Ruminococcus2	Celiac_vs_Control	1year	0	0	0	0.179712	0.685645
Collinsella	Celiac_vs_Control	1year	0	0	0	0.423711	0.685645
Anaerostipes	Celiac_vs_Control	1year
Clostridium_XlVa	Celiac_vs_Control	1year	0	0	0	0.440686	0.685645
Eisenbergiella	Celiac_vs_Control	1year	0	0	0	0.423711	0.685645
Haemophilus	Celiac_vs_Control	1year	0	0	0	0.179712	0.685645
Veillonella	Celiac_vs_Control	1year	0	0	0	0.423711	0.685645
Blautia	Celiac_vs_Control	1year	0	0	0	0.440686	0.685645
Clostridium_XlVa	Celiac_vs_Control	1year	0	5.008138224615e-05	-5.67473	0.265205	0.685645
Varibaculum	Celiac_vs_Control	1year	0	0	0	0.179712	0.685645
Dorea	Celiac_vs_Control	1year	0	0	0	0.423711	0.685645
Blautia	Celiac_vs_Control	1year	0	0	0	0.423711	0.685645
Terrisporobacter	Celiac_vs_Control	1year	0	0	0	0.423711	0.685645
Actinomyces	Celiac_vs_Control	1year
Actinomyces	Celiac_vs_Control	1year	0	0	0	0.79717	0.993851
Dialister	Celiac_vs_Control	1year	0	0	0	0.423711	0.685645
	Celiac_vs_Control	1year	0	0	0	1	1
	Celiac_vs_Control	1year	0	0	0	1	1
Citrobacter	Celiac_vs_Control	1year	0	0	0	0.179712	0.685645
Arthrobacter	Celiac_vs_Control	1year
Faecalibacterium	Celiac_vs_Control	1year	0	0	0	0.179712	0.685645
	Celiac_vs_Control	1year	0	0	0	0.440686	0.685645
Terrisporobacter	Celiac_vs_Control	1year	0	0	0	1	1
Enterococcus	Celiac_vs_Control	1year	0	0	0	0.179712	0.685645
Lactococcus	Celiac_vs_Control	1year	0	0	0	0.440686	0.685645
Clostridium_XlVa	Celiac_vs_Control	1year	0	0	0	1	1
Prevotella	Celiac_vs_Control	1year	0	0	0	0.423711	0.685645
	Celiac_vs_Control	1year	0	4.53771979580261e-05	-5.53534	0.346522	0.685645
Faecalibacterium	Celiac_vs_Control	1year	0	0	0	0.179712	0.685645
Lactococcus	Celiac_vs_Control	1year	0	0	0	0.423711	0.685645
	Celiac_vs_Control	1year	2.30904220929159e-05	2.5040691123075e-05	-0.112308	1	1
Clostridium_XlVa	Celiac_vs_Control	1year	0	2.2688598979013e-05	-4.56612	1	1
	Celiac_vs_Control	1year	0	0	0	0.423711	0.685645
Roseburia	Celiac_vs_Control	1year	0	0	0	0.423711	0.685645
Escherichia/Shigella	Celiac_vs_Control	1year	0	0	0	0.179712	0.685645
Clostridium_XlVa	Celiac_vs_Control	1year	0	0	0	0.423711	0.685645
Blautia	Celiac_vs_Control	1year	0	0	0	0.440686	0.685645
Clostridium_XlVa	Celiac_vs_Control	1year
Clostridium_XVIII	Celiac_vs_Control	1year	0	0	0	0.179712	0.685645
Lactobacillus	Celiac_vs_Control	1year	0	0	0	0.423711	0.685645
Turicibacter	Celiac_vs_Control	1year	0	0	0	1	1
	Celiac_vs_Control	1year	0	0	0	0.423711	0.685645
	Celiac_vs_Control	1year	0	0	0	0.607236	0.82359
Akkermansia	Celiac_vs_Control	1year	0	0	0	0.423711	0.685645
Hungatella	Celiac_vs_Control	1year	0	0	0	0.440686	0.685645
Bacteroides	Celiac_vs_Control	1year	0	0	0	0.423711	0.685645
Lactobacillus	Celiac_vs_Control	1year	0	0	0	0.423711	0.685645
Clostridium_XVIII	Celiac_vs_Control	1year	0	0	0	1	1
Ruminococcus2	Celiac_vs_Control	1year
Clostridium_XlVb	Celiac_vs_Control	1year	0	0	0	0.607236	0.82359
Subdoligranulum	Celiac_vs_Control	1year	0	0	0	0.79717	0.993851
Clostridium_XlVa	Celiac_vs_Control	1year	0	0	0	1	1
Clostridium_XlVa	Celiac_vs_Control	1year	0	0	0	0.724082	0.943951
Bacteroides	Celiac_vs_Control	1year	0	0	0	0.423711	0.685645
Butyricicoccus	Celiac_vs_Control	1year
Lactococcus	Celiac_vs_Control	1year	0	0	0	0.423711	0.685645
Clostridium_XlVa	Celiac_vs_Control	1year	0	0	0	1	1
Lactobacillus	Celiac_vs_Control	1year	0	0	0	0.423711	0.685645
Veillonella	Celiac_vs_Control	1year	0	0	0	0.423711	0.685645
Faecalibacterium	Celiac_vs_Control	1year	0	0	0	0.179712	0.685645
Bacteroides	Celiac_vs_Control	1year	0	0	0	0.440686	0.685645
Faecalibacterium	Celiac_vs_Control	1year	0	0	0	0.179712	0.685645
Clostridium_sensu_stricto	Celiac_vs_Control	1year	0	0	0	0.607236	0.82359
Bifidobacterium	Celiac_vs_Control	1year	0	2.2688598979013e-05	-4.56612	0.0720057	0.685645
Clostridium_XlVa	Celiac_vs_Control	1year	0	0	0	0.440686	0.685645
Turicibacter	Celiac_vs_Control	1year	0	0	0	0.423711	0.685645
Mannheimia	Celiac_vs_Control	1year	0	0	0	0.423711	0.685645
Ruminococcus2	Celiac_vs_Control	1year	0	0	0	0.423711	0.685645
Blautia	Celiac_vs_Control	1year	0	0	0	0.179712	0.685645
	Celiac_vs_Control	1year	0	0	0	0.423711	0.685645
Clostridium_XlVa	Celiac_vs_Control	1year	0	0	0	1	1
Varibaculum	Celiac_vs_Control	1year	0	2.2688598979013e-05	-4.56612	0.0720057	0.685645
	Celiac_vs_Control	1year	0	0	0	0.423711	0.685645
Roseburia	Celiac_vs_Control	1year	0	0	0	0.423711	0.685645
Clostridium_XlVa	Celiac_vs_Control	1year	0	0	0	1	1
	Celiac_vs_Control	1year	0	0	0	0.179712	0.685645
Granulicatella	Celiac_vs_Control	1year	2.67343937976206e-05	4.03486120077469e-05	-0.576163	0.66643	0.893267
Veillonella	Celiac_vs_Control	1year	0	0	0	0.607236	0.82359
	Celiac_vs_Control	1year	0	0	0	0.179712	0.685645
Coprobacillus	Celiac_vs_Control	1year	0	0	0	0.607236	0.82359
Eggerthella	Celiac_vs_Control	1year
Varibaculum	Celiac_vs_Control	1year	0	0	0	1	1
Escherichia/Shigella	Celiac_vs_Control	1year	0	0	0	0.906329	1
Streptococcus	Celiac_vs_Control	1year
Rothia	Celiac_vs_Control	1year	0	3.4082001295116e-05	-5.13266	0.181221	0.685645
Peptoniphilus	Celiac_vs_Control	1year	0	4.03486120077469e-05	-5.36977	0.372748	0.685645
	Celiac_vs_Control	1year	0	0	0	0.423711	0.685645
Akkermansia	Celiac_vs_Control	1year	0	0	0	0.423711	0.685645
	Celiac_vs_Control	1year	0	0	0	1	1
	Celiac_vs_Control	1year	0	0	0	0.423711	0.685645
Clostridium_XlVa	Celiac_vs_Control	1year	0	0	0	0.423711	0.685645
Fusobacterium	Celiac_vs_Control	1year	0	0	0	1	1
	Celiac_vs_Control	1year	0	0	0	0.423711	0.685645
Anaerostipes	Celiac_vs_Control	1year	0	0	0	0.423711	0.685645
Escherichia/Shigella	Celiac_vs_Control	1year	0	0	0	0.607236	0.82359
Pseudomonas	Celiac_vs_Control	1year
Clostridium_XlVa	Celiac_vs_Control	1year
Eggerthella	Celiac_vs_Control	1year	0	4.53771979580261e-05	-5.53534	0.265205	0.685645
Clostridium_XVIII	Celiac_vs_Control	1year	0	0	0	1	1
Veillonella	Celiac_vs_Control	1year	0	0	0	0.179712	0.685645
Clostridium_XlVa	Celiac_vs_Control	1year
Fusicatenibacter	Celiac_vs_Control	1year	0	0	0	0.423711	0.685645
	Celiac_vs_Control	1year	0	0	0	0.423711	0.685645
	Celiac_vs_Control	1year	0	0	0	0.423711	0.685645
Streptococcus	Celiac_vs_Control	1year
	Celiac_vs_Control	1year
	Celiac_vs_Control	1year	0	0	0	0.423711	0.685645
Clostridium_XlVa	Celiac_vs_Control	1year	0	0	0	0.423711	0.685645
Clostridium_XlVa	Celiac_vs_Control	1year	0	0	0	0.423711	0.685645
Escherichia/Shigella	Celiac_vs_Control	1year	0	6.80657969370391e-05	-6.1099	0.265205	0.685645
Streptococcus	Celiac_vs_Control	1year	0	6.81640025902321e-05	-6.11195	0.0253699	0.685645
Eggerthella	Celiac_vs_Control	1year	0	4.53771979580261e-05	-5.53534	0.239317	0.685645
	Celiac_vs_Control	1year	0	0	0	0.179712	0.685645
Clostridium_XlVa	Celiac_vs_Control	1year	0	0	0	0.423711	0.685645
Clostridium_XlVa	Celiac_vs_Control	1year	0	0	0	0.607236	0.82359
	Celiac_vs_Control	1year	0	0	0	0.423711	0.685645
Gemella	Celiac_vs_Control	1year	0	0	0	1	1
	Celiac_vs_Control	1year	0	0	0	0.423711	0.685645
Anaerostipes	Celiac_vs_Control	1year	0	0	0	0.423711	0.685645
Stenotrophomonas	Celiac_vs_Control	1year	0	0	0	0.423711	0.685645
Eggerthella	Celiac_vs_Control	1year	0	2.5040691123075e-05	-4.7027	0.235861	0.685645
	Celiac_vs_Control	1year
Clostridium_sensu_stricto	Celiac_vs_Control	1year	0	0	0	0.423711	0.685645
Hungatella	Celiac_vs_Control	1year	0	0	0	0.79717	0.993851
	Celiac_vs_Control	1year	0	0	0	0.906329	1
Lactobacillus	Celiac_vs_Control	1year	0	0	0	0.423711	0.685645
	Celiac_vs_Control	1year	0	0	0	0.423711	0.685645
Blautia	Celiac_vs_Control	1year
Enterococcus	Celiac_vs_Control	1year
Hungatella	Celiac_vs_Control	1year	0	0	0	0.179712	0.685645
Leuconostoc	Celiac_vs_Control	1year	0	0	0	0.423711	0.685645
Bacteroides	Celiac_vs_Control	1year	0	0	0	0.179712	0.685645
Blautia	Celiac_vs_Control	1year	0	0	0	0.607236	0.82359
Delftia	Celiac_vs_Control	1year
Ruminococcus2	Celiac_vs_Control	1year	0	0	0	0.423711	0.685645
Clostridium_XlVa	Celiac_vs_Control	1year	0	0	0	1	1
	Celiac_vs_Control	1year	0	0	0	0.179712	0.685645
Pseudomonas	Celiac_vs_Control	1year
Haemophilus	Celiac_vs_Control	1year	0	0	0	0.179712	0.685645
Clostridium_XVIII	Celiac_vs_Control	1year	0	3.4082001295116e-05	-5.13266	0.105998	0.685645
Ruminococcus2	Celiac_vs_Control	1year	0	0	0	0.423711	0.685645
Eggerthella	Celiac_vs_Control	1year	0	0	0	0.179712	0.685645
Ruminococcus2	Celiac_vs_Control	1year	0	0	0	0.179712	0.685645
	Celiac_vs_Control	1year	0	0	0	0.179712	0.685645
Clostridium_XlVa	Celiac_vs_Control	1year	0	0	0	0.423711	0.685645
Streptococcus	Celiac_vs_Control	1year	0	0	0	0.423711	0.685645
	Celiac_vs_Control	1year	0	2.2688598979013e-05	-4.56612	0.655836	0.8874
Faecalibacterium	Celiac_vs_Control	1year	0	0	0	0.179712	0.685645
Bifidobacterium	Celiac_vs_Control	1year	0	0	0	0.423711	0.685645
Blautia	Celiac_vs_Control	1year	0	0	0	0.179712	0.685645
Ralstonia	Celiac_vs_Control	1year
Eggerthella	Celiac_vs_Control	1year	0	0	0	1	1
Ruminococcus2	Celiac_vs_Control	1year	0	0	0	0.423711	0.685645
Gemella	Celiac_vs_Control	1year	0	0	0	0.440686	0.685645
	Celiac_vs_Control	1year	0	0	0	1	1
Blautia	Celiac_vs_Control	1year	0	0	0	0.179712	0.685645
Clostridium_XVIII	Celiac_vs_Control	1year	0	0	0	1	1
	Celiac_vs_Control	1year	0	0	0	0.607236	0.82359
	Celiac_vs_Control	1year	0	0	0	0.179712	0.685645
	Celiac_vs_Control	1year	0	0	0	0.423711	0.685645
	Celiac_vs_Control	1year	0	0	0	0.423711	0.685645
Eggerthella	Celiac_vs_Control	1year	0	0	0	0.440686	0.685645
Eggerthella	Celiac_vs_Control	1year	0	0	0	0.179712	0.685645
Clostridium_XlVa	Celiac_vs_Control	1year	0	0	0	0.423711	0.685645
	Celiac_vs_Control	1year	0	0	0	0.607236	0.82359
Roseburia	Celiac_vs_Control	1year	0	0	0	0.179712	0.685645
Clostridium_sensu_stricto	Celiac_vs_Control	1year	0	0	0	0.179712	0.685645
Robinsoniella	Celiac_vs_Control	1year	0	0	0	0.423711	0.685645
Bifidobacterium	Celiac_vs_Control	1year	0	0	0	1	1
Parvimonas	Celiac_vs_Control	1year	0	0	0	0.607236	0.82359
Clostridium_XlVb	Celiac_vs_Control	1year	0	0	0	1	1
Streptococcus	Celiac_vs_Control	1year	0	0	0	0.607236	0.82359
Eisenbergiella	Celiac_vs_Control	1year	0	0	0	0.423711	0.685645
Roseburia	Celiac_vs_Control	1year	0	0	0	0.423711	0.685645
Cellulosilyticum	Celiac_vs_Control	1year	0	0	0	0.423711	0.685645
Blautia	Celiac_vs_Control	1year	0	0	0	0.423711	0.685645
Coprobacillus	Celiac_vs_Control	1year	0	0	0	1	1
	Celiac_vs_Control	1year	0	0	0	1	1
Escherichia/Shigella	Celiac_vs_Control	1year	0	0	0	0.423711	0.685645
Pseudomonas	Celiac_vs_Control	1year
	Celiac_vs_Control	1year	0	0	0	0.607236	0.82359
	Celiac_vs_Control	1year	0	0	0	1	1
Clostridium_sensu_stricto	Celiac_vs_Control	1year	0	0	0	1	1
Staphylococcus	Celiac_vs_Control	1year	0	0	0	0.179712	0.685645
Streptococcus	Celiac_vs_Control	1year
Varibaculum	Celiac_vs_Control	1year	0	0	0	0.423711	0.685645
Megasphaera	Celiac_vs_Control	1year	0	0	0	1	1
Ruminococcus2	Celiac_vs_Control	1year	0	0	0	0.423711	0.685645
Veillonella	Celiac_vs_Control	1year	0	0	0	0.423711	0.685645
	Celiac_vs_Control	1year	0	0	0	0.607236	0.82359
	Celiac_vs_Control	1year	0	0	0	0.79717	0.993851
Roseburia	Celiac_vs_Control	1year	0	0	0	0.423711	0.685645
	Celiac_vs_Control	1year	0	0	0	0.423711	0.685645
Varibaculum	Celiac_vs_Control	1year	0	0	0	0.423711	0.685645
Clostridium_XVIII	Celiac_vs_Control	1year
	Celiac_vs_Control	1year	0	0	0	0.179712	0.685645
Clostridium_IV	Celiac_vs_Control	1year	0	0	0	0.423711	0.685645
Clostridium_XlVa	Celiac_vs_Control	1year	0	0	0	0.724082	0.943951
Collinsella	Celiac_vs_Control	1year	0	0	0	0.423711	0.685645
	Celiac_vs_Control	1year	0	0	0	0.607236	0.82359
Clostridium_XlVa	Celiac_vs_Control	1year
Eggerthella	Celiac_vs_Control	1year	0	4.53771979580261e-05	-5.53534	0.157939	0.685645
Corynebacterium	Celiac_vs_Control	1year	0	0	0	1	1
Veillonella	Celiac_vs_Control	1year	0	0	0	0.423711	0.685645
Faecalibacterium	Celiac_vs_Control	1year	0	0	0	0.179712	0.685645
Faecalibacterium	Celiac_vs_Control	1year	0	0	0	0.179712	0.685645
Pseudomonas	Celiac_vs_Control	1year
	Celiac_vs_Control	1year	0	0	0	0.79717	0.993851
Oribacterium	Celiac_vs_Control	1year	0	0	0	0.423711	0.685645
Blautia	Celiac_vs_Control	1year	0	0	0	1	1
	Celiac_vs_Control	1year	0	0	0	0.179712	0.685645
Veillonella	Celiac_vs_Control	1year	0	4.03486120077469e-05	-5.36977	0.181221	0.685645
Clostridium_XlVa	Celiac_vs_Control	1year	0	0	0	0.79717	0.993851
Fusicatenibacter	Celiac_vs_Control	1year	0	0	0	0.423711	0.685645
Blautia	Celiac_vs_Control	1year	0	0	0	0.423711	0.685645
Bacteroides	Celiac_vs_Control	1year	0	0	0	0.423711	0.685645
Blautia	Celiac_vs_Control	1year	0	0	0	0.423711	0.685645
Streptococcus	Celiac_vs_Control	1year	0	0	0	1	1
Clostridium_XlVb	Celiac_vs_Control	1year	0	0	0	0.423711	0.685645
Solobacterium	Celiac_vs_Control	1year	0	2.2688598979013e-05	-4.56612	0.0720057	0.685645
Blautia	Celiac_vs_Control	1year	0	0	0	0.423711	0.685645
Anaerococcus	Celiac_vs_Control	1year	0	0	0	0.423711	0.685645
	Celiac_vs_Control	1year	0	0	0	1	1
	Celiac_vs_Control	1year	0	0	0	0.179712	0.685645
Staphylococcus	Celiac_vs_Control	1year	0	0	0	0.179712	0.685645
Anaerostipes	Celiac_vs_Control	1year	0	0	0	0.423711	0.685645
	Celiac_vs_Control	1year	0	0	0	0.423711	0.685645
Clostridium_sensu_stricto	Celiac_vs_Control	1year	0	0	0	0.423711	0.685645
	Celiac_vs_Control	1year	0	0	0	0.423711	0.685645
	Celiac_vs_Control	1year	0	0	0	0.179712	0.685645
Asaccharospora	Celiac_vs_Control	1year	0	0	0	0.179712	0.685645
	Celiac_vs_Control	1year	0	0	0	0.440686	0.685645
Ruminococcus2	Celiac_vs_Control	1year	0	0	0	0.423711	0.685645
Blautia	Celiac_vs_Control	1year	0	0	0	1	1
Veillonella	Celiac_vs_Control	1year	0	0	0	0.179712	0.685645
Eubacterium	Celiac_vs_Control	1year	0	0	0	0.179712	0.685645
Varibaculum	Celiac_vs_Control	1year	0	0	0	0.423711	0.685645
	Celiac_vs_Control	1year	0	0	0	1	1
Faecalibacterium	Celiac_vs_Control	1year	0	0	0	1	1
Streptococcus	Celiac_vs_Control	1year	0	0	0	0.607236	0.82359
Ruminococcus2	Celiac_vs_Control	1year	0	0	0	0.423711	0.685645
Fusicatenibacter	Celiac_vs_Control	1year	0	0	0	0.423711	0.685645
	Celiac_vs_Control	1year	0	0	0	0.423711	0.685645
	Celiac_vs_Control	1year	0	0	0	0.423711	0.685645
Massilia	Celiac_vs_Control	1year
	Celiac_vs_Control	1year	0	0	0	1	1
Faecalibacterium	Celiac_vs_Control	1year	0	0	0	0.179712	0.685645
Escherichia/Shigella	Celiac_vs_Control	1year	0	0	0	0.79717	0.993851
Bifidobacterium	Celiac_vs_Control	1year	0	0	0	1	1
Escherichia/Shigella	Celiac_vs_Control	1year	0	0	0	0.423711	0.685645
Clostridium_XVIII	Celiac_vs_Control	1year	0	0	0	0.423711	0.685645
Anaerostipes	Celiac_vs_Control	1year	0	0	0	0.607236	0.82359
	Celiac_vs_Control	1year	0	0	0	0.440686	0.685645
	Celiac_vs_Control	1year	0	0	0	0.79717	0.993851
Clostridium_XlVa	Celiac_vs_Control	1year	0	0	0	1	1
Butyricicoccus	Celiac_vs_Control	1year	0	0	0	0.423711	0.685645
Dolosigranulum	Celiac_vs_Control	1year	0	0	0	1	1
Propionispira	Celiac_vs_Control	1year
Clostridium_XVIII	Celiac_vs_Control	1year	0	0	0	0.179712	0.685645
Bifidobacterium	Celiac_vs_Control	1year	0	0	0	1	1
	Celiac_vs_Control	1year	0	0	0	0.179712	0.685645
Gemella	Celiac_vs_Control	1year	0	0	0	0.423711	0.685645
Corynebacterium	Celiac_vs_Control	1year	0	0	0	0.423711	0.685645
Roseburia	Celiac_vs_Control	1year	0	0	0	0.179712	0.685645
Peptostreptococcus	Celiac_vs_Control	1year
	Celiac_vs_Control	1year	0	2.5040691123075e-05	-4.7027	0.0720057	0.685645
	Celiac_vs_Control	1year
Collinsella	Celiac_vs_Control	1year	0	0	0	0.179712	0.685645
Eisenbergiella	Celiac_vs_Control	1year	0	0	0	0.423711	0.685645
Bifidobacterium	Celiac_vs_Control	1year	0	0	0	0.423711	0.685645
Escherichia/Shigella	Celiac_vs_Control	1year	0	0	0	0.440686	0.685645
	Celiac_vs_Control	1year	0	0	0	0.423711	0.685645
Cellulosilyticum	Celiac_vs_Control	1year	0	0	0	0.423711	0.685645
Streptococcus	Celiac_vs_Control	1year	0	0	0	0.179712	0.685645
	Celiac_vs_Control	1year	0	0	0	0.423711	0.685645
Escherichia/Shigella	Celiac_vs_Control	1year	0.00909696	0.0601465	-2.72489	0.676103	0.912573
Blautia	Celiac_vs_Control	1year	0.0928217	0.00048646	7.57305	0.249153	0.66345
Bifidobacterium	Celiac_vs_Control	1year	0.000470063	5.40511323712232e-05	3.09708	0.20869	0.66345
Akkermansia	Celiac_vs_Control	1year	0.000676546	5.40511323712232e-05	3.62148	0.753298	0.986115
Bifidobacterium	Celiac_vs_Control	1year	0.0646074	0.248861	-1.94555	0.403395	0.66345
Faecalibacterium	Celiac_vs_Control	1year	0.00126026	5.39607165983164e-05	4.52032	0.672336	0.91198
	Celiac_vs_Control	1year	0.0190582	0.0813728	-2.09408	1	1
Faecalibacterium	Celiac_vs_Control	1year	0.0677465	2.70255661856116e-05	11.2392	0.0906884	0.66345
Collinsella	Celiac_vs_Control	1year	0	6.97285236147267e-05	-6.14422	0.397615	0.66345
Ruminococcus	Celiac_vs_Control	1year	0	0	0	1	1
Clostridium_XVIII	Celiac_vs_Control	1year	0	2.6115797445875e-05	-4.76106	1	1
Bacteroides	Celiac_vs_Control	1year	0.00234204	0.000999442	1.22774	0.834532	1
Bifidobacterium	Celiac_vs_Control	1year	0	0	0	0.906329	1
Gemmiger	Celiac_vs_Control	1year	0.000161082	2.32428412049089e-05	2.7411	0.290347	0.66345
Akkermansia	Celiac_vs_Control	1year	0	0	0	0.607236	0.831913
Roseburia	Celiac_vs_Control	1year
Blautia	Celiac_vs_Control	1year
Anaerostipes	Celiac_vs_Control	1year	0.00766729	0.000107921	6.13754	0.210075	0.66345
Bifidobacterium	Celiac_vs_Control	1year	0.000413052	9.29713648196355e-05	2.13952	0.204501	0.66345
Clostridium_XVIII	Celiac_vs_Control	1year	0.00583437	0.0416808	-2.83652	1	1
Streptococcus	Celiac_vs_Control	1year	0.00915614	0.00167141	2.45297	0.403395	0.66345
Dialister	Celiac_vs_Control	1year
Clostridium_XlVa	Celiac_vs_Control	1year	0.000161082	4.64856824098178e-05	1.77116	0.672336	0.91198
Fusicatenibacter	Celiac_vs_Control	1year	0.00460379	2.70255661856116e-05	7.36025	0.829357	1
Faecalibacterium	Celiac_vs_Control	1year	0	0	0	0.179712	0.66345
Dorea	Celiac_vs_Control	1year
Bacteroides	Celiac_vs_Control	1year	0.000411512	0.00327009	-2.98726	0.403395	0.66345
Romboutsia	Celiac_vs_Control	1year
Faecalibacterium	Celiac_vs_Control	1year
Ruminococcus2	Celiac_vs_Control	1year	0	0	0	0.179712	0.66345
Bacteroides	Celiac_vs_Control	1year	3.22164948453608e-05	0.00206861	-5.96132	0.66643	0.908467
Bacteroides	Celiac_vs_Control	1year	0.00911297	4.6373585605639e-05	7.58785	0.173217	0.66345
Blautia	Celiac_vs_Control	1year	0	2.70255661856116e-05	-4.80867	0.823664	1
Clostridium_sensu_stricto	Celiac_vs_Control	1year
Enterobacter	Celiac_vs_Control	1year	0	0	0	0.724082	0.953838
Coprococcus	Celiac_vs_Control	1year	0	0	0	0.423711	0.66345
Anaerostipes	Celiac_vs_Control	1year
Ruminococcus	Celiac_vs_Control	1year	0	0	0	0.179712	0.66345
Ruminococcus2	Celiac_vs_Control	1year	0	0	0	0.423711	0.66345
Blautia	Celiac_vs_Control	1year
Intestinibacter	Celiac_vs_Control	1year
Dorea	Celiac_vs_Control	1year
	Celiac_vs_Control	1year	3.22164948453608e-05	2.70255661856116e-05	0.245156	0.829357	1
Roseburia	Celiac_vs_Control	1year
Roseburia	Celiac_vs_Control	1year	0	2.32428412049089e-05	-4.59949	0.480177	0.720923
Ruminococcus2	Celiac_vs_Control	1year	0	0	0	0.440686	0.66345
Bacteroides	Celiac_vs_Control	1year	0.00320489	0.000431686	2.88933	0.600402	0.831913
Clostridium_sensu_stricto	Celiac_vs_Control	1year	0	0	0	1	1
Alistipes	Celiac_vs_Control	1year	0	0	0	0.423711	0.66345
Ruminococcus2	Celiac_vs_Control	1year
Bacteroides	Celiac_vs_Control	1year	0	0	0	1	1
Ruminococcus2	Celiac_vs_Control	1year	0	0	0	0.423711	0.66345
	Celiac_vs_Control	1year	0	0	0	0.724082	0.953838
Parabacteroides	Celiac_vs_Control	1year	0	0	0	1	1
Bacteroides	Celiac_vs_Control	1year	2.57195030992001e-05	0.000189179	-2.83139	1	1
Ruminococcus	Celiac_vs_Control	1year	0	0	0	1	1
Sporobacter	Celiac_vs_Control	1year
Coprococcus	Celiac_vs_Control	1year	0	0	0	1	1
Enterococcus	Celiac_vs_Control	1year	0	0.00215843	-11.0764	0.0449086	0.66345
Intestinimonas	Celiac_vs_Control	1year	0	0	0	0.423711	0.66345
Eggerthella	Celiac_vs_Control	1year	0.0037049	0.0089501	-1.27224	0.29627	0.66345
Clostridium_XlVa	Celiac_vs_Control	1year	0.00257732	2.6115797445875e-05	6.57115	0.397615	0.66345
	Celiac_vs_Control	1year	0	0	0	0.179712	0.66345
Bacteroides	Celiac_vs_Control	1year
Bacteroides	Celiac_vs_Control	1year	0	0.000405383	-8.6667	0.655836	0.896255
	Celiac_vs_Control	1year
Enterococcus	Celiac_vs_Control	1year	0	0.000185943	-7.54645	0.503812	0.752287
Blautia	Celiac_vs_Control	1year	0.00138057	5.39607165983164e-05	4.65176	0.525809	0.776667
	Celiac_vs_Control	1year
Bacteroides	Celiac_vs_Control	1year	0	0	0	0.607236	0.831913
Veillonella	Celiac_vs_Control	1year	0.00222016	0.000513486	2.11011	1	1
	Celiac_vs_Control	1year	0	0	0	0.423711	0.66345
Bacteroides	Celiac_vs_Control	1year
	Celiac_vs_Control	1year	0.00761565	0.0166199	-1.12577	0.403395	0.66345
	Celiac_vs_Control	1year	0	0	0	1	1
Clostridium_sensu_stricto	Celiac_vs_Control	1year
Terrisporobacter	Celiac_vs_Control	1year	0	0	0	0.440686	0.66345
Alistipes	Celiac_vs_Control	1year
Clostridium_XlVa	Celiac_vs_Control	1year	0	0	0	1	1
Gemmiger	Celiac_vs_Control	1year
Blautia	Celiac_vs_Control	1year
Blautia	Celiac_vs_Control	1year	0	0	0	0.906329	1
Butyricicoccus	Celiac_vs_Control	1year	0	0	0	0.906329	1
Clostridium_XVIII	Celiac_vs_Control	1year
Roseburia	Celiac_vs_Control	1year	0	0	0	0.440686	0.66345
Roseburia	Celiac_vs_Control	1year	0	0	0	0.607236	0.831913
Succiniclasticum	Celiac_vs_Control	1year	0	0	0	0.179712	0.66345
	Celiac_vs_Control	1year	0	0	0	0.423711	0.66345
	Celiac_vs_Control	1year
Flavonifractor	Celiac_vs_Control	1year
	Celiac_vs_Control	1year	0	0	0	0.79717	0.986115
Alistipes	Celiac_vs_Control	1year	0	0	0	0.607236	0.831913
Actinomyces	Celiac_vs_Control	1year	0.000309789	7.8347392337625e-05	1.96968	0.676103	0.912573
Fusicatenibacter	Celiac_vs_Control	1year	0	0	0	1	1
Oscillibacter	Celiac_vs_Control	1year	0	0	0	0.179712	0.66345
Bacteroides	Celiac_vs_Control	1year	0	0	0	0.423711	0.66345
Clostridium_XVIII	Celiac_vs_Control	1year	0	0	0	1	1
	Celiac_vs_Control	1year	0	0	0	0.179712	0.66345
Turicibacter	Celiac_vs_Control	1year	0	0	0	0.440686	0.66345
Haemophilus	Celiac_vs_Control	1year
	Celiac_vs_Control	1year	0	0	0	0.423711	0.66345
	Celiac_vs_Control	1year	0	0	0	0.423711	0.66345
	Celiac_vs_Control	1year	0	0	0	0.179712	0.66345
Bilophila	Celiac_vs_Control	1year	0	0	0	0.423711	0.66345
	Celiac_vs_Control	1year	0	0	0	1	1
Streptococcus	Celiac_vs_Control	1year	0.000354381	0.000720528	-1.02169	0.834532	1
	Celiac_vs_Control	1year	0	2.32428412049089e-05	-4.59949	0.503812	0.752287
Flavonifractor	Celiac_vs_Control	1year	0.000676546	0.000209186	1.68866	0.0946929	0.66345
Clostridium_XlVa	Celiac_vs_Control	1year	0	0	0	0.906329	1
	Celiac_vs_Control	1year	0	0	0	0.423711	0.66345
Oscillibacter	Celiac_vs_Control	1year
Clostridium_IV	Celiac_vs_Control	1year	0	0	0	0.423711	0.66345
Clostridium_XlVa	Celiac_vs_Control	1year	0	0	0	0.423711	0.66345
Clostridium_XlVa	Celiac_vs_Control	1year	0	0	0	1	1
Coprococcus	Celiac_vs_Control	1year	0	0	0	1	1
Streptococcus	Celiac_vs_Control	1year	0.000257195	0.000107921	1.24517	0.834035	1
Blautia	Celiac_vs_Control	1year
	Celiac_vs_Control	1year
Clostridium_XlVa	Celiac_vs_Control	1year	9.86120355989449e-05	0.000107921	-0.128896	1	1
[truncated: 2,633 more rows]

## Sheet: Table S11- LEfSe stats
Table S11: LEfSe Analysis
f	LDAupper	LDAmean	LDAlower	Disease.status	pvalue	fdr	CellType
g__un_f__Ruminococcaceae	3.16535	3.10885	3.04388	Celiac	0.00881586	0.644335	Presort
s__un_f__Ruminococcaceae	3.16535	3.10885	3.04388	Celiac	0.00881586	0.644335	Presort
f__un_o__Clostridiales	2.69105	2.58815	2.45305	Celiac	0.0186029	0.644335	Presort
g__un_o__Clostridiales	2.69105	2.58815	2.45305	Celiac	0.0186029	0.644335	Presort
s__dentium	3.35275	3.27519	3.18069	Celiac	0.0186029	0.644335	Presort
s__leptum	2.78992	2.61912	2.33357	Celiac	0.0186029	0.644335	Presort
s__obeum	2.83188	2.7733	2.70557	Celiac	0.0186029	0.644335	Presort
s__un_o__Clostridiales	2.69105	2.58815	2.45305	Celiac	0.0186029	0.644335	Presort
f__Pasteurellaceae	3.3462	3.28167	3.20586	Celiac	0.023634	0.644335	Presort
g__Haemophilus	3.26607	3.1999	3.1218	Celiac	0.023634	0.644335	Presort
o__Pasteurellales	3.3462	3.28167	3.20586	Celiac	0.023634	0.644335	Presort
s__parainfluenzae	3.23	3.16641	3.09189	Celiac	0.023634	0.644335	Presort
c__Clostridia	5.17291	5.12162	5.06346	Celiac	0.0282801	0.644335	Presort
f__Ruminococcaceae	4.9443	4.89521	4.83986	Celiac	0.0282801	0.644335	Presort
o__Clostridiales	5.17291	5.12162	5.06346	Celiac	0.0282801	0.644335	Presort
p__Firmicutes	5.15464	5.1109	5.06225	Celiac	0.0282801	0.644335	Presort
f__Leuconostocaceae	2.737	2.5626	2.26661	Control	0.0342661	0.644335	Presort
g__Leuconostoc	2.737	2.5626	2.26661	Control	0.0342661	0.644335	Presort
s__un_g__Leuconostoc	2.737	2.5626	2.26661	Control	0.0342661	0.644335	Presort
g__Clostridium_IV	2.97069	2.90019	2.81599	Celiac	0.0445386	0.644335	Presort
g__Enterobacter	2.79521	2.70873	2.60064	Control	0.0186029	0.734242	IGpos
g__Eubacterium	2.98543	2.80452	2.4887	Control	0.0186029	0.734242	IGpos
s__dentium	3.05277	2.97369	2.87693	Celiac	0.0186029	0.734242	IGpos
s__un_g__Enterobacter	2.79521	2.70873	2.60064	Control	0.0186029	0.734242	IGpos
s__un_g__Eubacterium	2.98543	2.80452	2.4887	Control	0.0186029	0.734242	IGpos
s__saccharogumia	3.76124	3.69935	3.62714	Celiac	0.0342661	0.734242	IGpos
f__Ruminococcaceae	4.75759	4.71651	4.67113	Celiac	0.0472018	0.734242	IGpos
g__Eggerthella	3.07165	3.00785	2.93303	Control	0.0472018	0.734242	IGpos
s__lenta	3.06414	2.99923	2.92287	Control	0.0472018	0.734242	IGpos
g__un_f__Ruminococcaceae	3.04728	2.99436	2.93408	Celiac	0.00881586	0.642738	IGneg
s__un_f__Ruminococcaceae	3.04728	2.99436	2.93408	Celiac	0.00881586	0.642738	IGneg
s__dentium	3.52957	3.42682	3.29198	Celiac	0.0186029	0.642738	IGneg
s__obeum	2.93407	2.86905	2.79255	Celiac	0.0186029	0.642738	IGneg
f__Pasteurellaceae	3.20714	3.14933	3.08262	Celiac	0.0263877	0.642738	IGneg
g__Haemophilus	3.18919	3.13115	3.06415	Celiac	0.0263877	0.642738	IGneg
o__Pasteurellales	3.20714	3.14933	3.08262	Celiac	0.0263877	0.642738	IGneg
s__parainfluenzae	3.1353	3.07728	3.01031	Celiac	0.0263877	0.642738	IGneg
s__un_g__Eggerthella	2.92455	2.8449	2.74729	Control	0.027803	0.642738	IGneg
f__Ruminococcaceae	4.86185	4.80954	4.75007	Celiac	0.0282801	0.642738	IGneg
p__Firmicutes	5.15647	5.12064	5.08159	Celiac	0.0282801	0.642738	IGneg
f__Leuconostocaceae	2.73612	2.62393	2.47227	Control	0.0342661	0.642738	IGneg
g__Leuconostoc	2.73612	2.62393	2.47227	Control	0.0342661	0.642738	IGneg
s__un_g__Leuconostoc	2.73612	2.62393	2.47227	Control	0.0342661	0.642738	IGneg
c__Clostridia	5.14754	5.10672	5.06166	Celiac	0.0472018	0.642738	IGneg
o__Clostridiales	5.14754	5.10672	5.06166	Celiac	0.0472018	0.642738	IGneg

## Sheet: Table S10- PiCRUST Analysis- no
Table S10: PICRUSt Analysis- Nonparametric Statistical Approach
Pathway_Name	P.Value_Celiac_vs_Control_in_IGneg_Age1	P.Value_Celiac_vs_Control_in_IGneg_Age2.5	P.Value_Celiac_vs_Control_in_IGneg_Age5	P.Value_Celiac_vs_Control_in_IGpos_Age1	P.Value_Celiac_vs_Control_in_IGpos_Age2.5	P.Value_Celiac_vs_Control_in_IGpos_Age5	P.Value_Celiac_vs_Control_in_Presort_Age1	P.Value_Celiac_vs_Control_in_Presort_Age2.5	P.Value_Celiac_vs_Control_in_Presort_Age5	P.Value_IGpos_vs_IGneg_in_Celiac_Age1	P.Value_IGpos_vs_IGneg_in_Celiac_Age2.5	P.Value_IGpos_vs_IGneg_in_Celiac_Age5	P.Value_IGpos_vs_IGneg_in_Control_Age1	P.Value_IGpos_vs_IGneg_in_Control_Age2.5	P.Value_IGpos_vs_IGneg_in_Control_Age5	adj.P.Val_Celiac_vs_Control_in_IGneg_Age1	adj.P.Val_Celiac_vs_Control_in_IGneg_Age2.5	adj.P.Val_Celiac_vs_Control_in_IGneg_Age5	adj.P.Val_Celiac_vs_Control_in_IGpos_Age1	adj.P.Val_Celiac_vs_Control_in_IGpos_Age2.5	adj.P.Val_Celiac_vs_Control_in_IGpos_Age5	adj.P.Val_Celiac_vs_Control_in_Presort_Age1	adj.P.Val_Celiac_vs_Control_in_Presort_Age2.5	adj.P.Val_Celiac_vs_Control_in_Presort_Age5	adj.P.Val_IGpos_vs_IGneg_in_Celiac_Age1	adj.P.Val_IGpos_vs_IGneg_in_Celiac_Age2.5	adj.P.Val_IGpos_vs_IGneg_in_Celiac_Age5	adj.P.Val_IGpos_vs_IGneg_in_Control_Age1	adj.P.Val_IGpos_vs_IGneg_in_Control_Age2.5	adj.P.Val_IGpos_vs_IGneg_in_Control_Age5	Pathway_Number
Glycolysis / Gluconeogenesis	0.21	0.777	0.837	0.296	0.25	0.668	0.0947	0.118	0.0906	0.835	0.0249	0.251	1	0.777	0.0208	0.348	1	1	0.519	0.558	0.961	0.165	0.315	0.423	0.969	0.0837	0.436	1	0.97	0.0433	ko00010
Citrate cycle (TCA cycle)	0.0601	0.925	1	0.21	0.0621	0.869	0.21	0.109	0.383	0.403	0.895	0.204	0.531	0.147	0.183	0.274	1	1	0.482	0.558	0.979	0.322	0.315	0.484	0.826	0.926	0.394	1	0.435	0.236	ko00020
Pentose phosphate pathway	0.144	0.692	1	0.403	0.376	0.249	0.0601	0.25	0.151	0.676	0.0167	0.369	1	0.806	0.00978	0.274	1	1	0.589	0.562	0.947	0.121	0.365	0.423	0.928	0.0664	0.556	1	0.982	0.0293	ko00030
Pentose and glucuronate interconversions	0.21	0.665	0.608	0.403	0.356	0.817	0.403	0.109	0.124	0.21	0.266	0.278	1	0.534	0.018	0.348	1	1	0.589	0.562	0.964	0.563	0.315	0.423	0.647	0.359	0.471	1	0.901	0.0391	ko00040
Fructose and mannose metabolism	0.403	0.638	0.383	0.403	0.147	0.307	0.0601	0.207	0.0313	1	0.04	0.227	1	0.749	0.0535	0.563	1	1	0.589	0.558	0.947	0.121	0.32	0.423	1	0.104	0.407	1	0.966	0.0863	ko00051
Galactose metabolism	0.296	0.534	0.573	0.296	0.207	0.373	0.0947	0.25	0.0578	1	0.0226	0.114	1	1	0.0155	0.454	1	1	0.519	0.558	0.947	0.165	0.365	0.423	1	0.0794	0.312	1	1	0.0391	ko00052
Ascorbate and aldarate metabolism	0.835	0.955	0.259	0.835	0.462	0.668	0.531	0.127	0.0138	0.0947	0.00165	0.02	0.531	0.00188	0.00509	0.885	1	1	0.928	0.629	0.961	0.674	0.315	0.423	0.433	0.0138	0.151	1	0.0189	0.0191	ko00053
Fatty acid biosynthesis	0.144	0.836	0.878	0.0947	0.318	0.121	0.0216	0.221	0.218	0.676	0.0332	0.182	1	1	0.00361	0.274	1	1	0.482	0.558	0.947	0.0908	0.338	0.423	0.928	0.0965	0.383	1	1	0.0155	ko00061
Fatty acid metabolism	0.296	0.749	0.837	0.144	0.194	0.974	0.0601	0.0479	0.305	0.0367	0.147	0.78	0.531	0.0734	0.935	0.454	1	1	0.482	0.558	0.98	0.121	0.315	0.448	0.308	0.231	0.892	1	0.3	0.941	ko00071
Synthesis and degradation of ketone bodies	0.403	0.985	0.608	0.531	0.181	0.767	0.403	0.169	0.837	1	0.283	0.733	1	0.611	0.0414	0.563	1	1	0.682	0.558	0.964	0.563	0.32	0.88	1	0.371	0.845	1	0.913	0.0705	ko00072
Steroid biosynthesis	0.753	0.611	0.918	1	0.985	0.869	1	0.806	0.573	0.403	0.318	0.163	0.144	0.749	0.149	0.857	1	1	1	0.985	0.979	1	0.883	0.66	0.826	0.403	0.362	1	0.966	0.208	ko00100
Primary bile acid biosynthesis	0.296	0.836	0.682	0.531	0.585	0.373	0.144	0.207	0.151	0.144	0.0205	0.114	0.676	0.0438	0.00361	0.454	1	1	0.682	0.724	0.947	0.236	0.32	0.423	0.542	0.0772	0.312	1	0.207	0.0155	ko00120
Secondary bile acid biosynthesis	0.296	0.836	0.682	0.531	0.585	0.373	0.144	0.207	0.151	0.144	0.0205	0.114	0.676	0.0438	0.00361	0.454	1	1	0.682	0.724	0.947	0.236	0.32	0.423	0.542	0.0772	0.312	1	0.207	0.0155	ko00121
Ubiquinone and other terpenoid-quinone biosynthesis	0.835	0.559	0.33	0.531	0.462	0.373	0.676	0.0734	0.305	0.0216	9.49e-06	0.00578	0.0216	0.000319	0.000367	0.885	1	1	0.682	0.629	0.947	0.788	0.315	0.448	0.308	0.000287	0.0624	0.771	0.00535	0.00786	ko00130
Steroid hormone biosynthesis	0.676	1	0.137	0.531	0.836	0.668	0.835	0.638	0.137	0.21	0.118	0.476	0.403	0.418	0.289	0.788	1	1	0.682	0.908	0.961	0.891	0.719	0.423	0.647	0.193	0.615	1	0.819	0.349	ko00140
Oxidative phosphorylation	0.144	0.985	0.798	0.0947	0.127	0.621	0.0216	0.181	0.166	0.403	0.396	0.687	0.403	0.44	0.0471	0.274	1	1	0.482	0.558	0.947	0.0908	0.32	0.423	0.826	0.483	0.804	1	0.841	0.0776	ko00190
Photosynthesis	1	0.922	0.967	1	0.263	0.499	0.424	0.349	0.166	0.607	0.00453	0.0137	0.48	0.000194	0.0314	1	1	1	1	0.558	0.947	0.564	0.443	0.423	0.928	0.0274	0.115	1	0.00367	0.0594	ko00195
Purine metabolism	0.144	0.955	0.918	0.296	0.266	0.817	0.0367	0.0864	0.218	0.835	0.0797	0.227	0.835	0.559	0.00834	0.274	1	1	0.519	0.558	0.964	0.0908	0.315	0.423	0.969	0.153	0.407	1	0.901	0.0261	ko00230
Pyrimidine metabolism	0.144	0.486	0.608	0.21	0.283	0.621	0.0216	0.101	0.238	0.835	0.109	0.438	0.835	0.72	0.00602	0.274	1	1	0.482	0.558	0.947	0.0908	0.315	0.423	0.969	0.183	0.591	1	0.963	0.0205	ko00240
Alanine, aspartate and glutamate metabolism	0.144	0.72	0.72	0.21	0.221	0.41	0.0367	0.101	0.238	0.835	0.057	0.251	1	0.777	0.00361	0.274	1	1	0.482	0.558	0.947	0.0908	0.315	0.423	0.969	0.13	0.436	1	0.97	0.0155	ko00250
Tetracycline biosynthesis		0.349	0.356	0.724	0.858	0.302		0.164		0.18	0.00068	0.293	0.18	0.011	0.173		1	1	0.856	0.914	0.947		0.32		0.631	0.00684	0.487	1	0.0693	0.23	ko00253
Glycine, serine and threonine metabolism	0.144	0.985	0.837	0.21	0.25	0.531	0.0601	0.109	0.182	0.835	0.3	0.438	1	0.396	0.0414	0.274	1	1	0.482	0.558	0.947	0.121	0.315	0.423	0.969	0.384	0.591	1	0.798	0.0705	ko00260
Cysteine and methionine metabolism	0.0947	0.865	0.959	0.296	0.396	0.531	0.0216	0.137	0.238	1	0.0676	0.402	1	0.665	0.00361	0.274	1	1	0.519	0.576	0.947	0.0908	0.315	0.423	1	0.144	0.573	1	0.938	0.0155	ko00270
Valine, leucine and isoleucine degradation	0.144	0.777	0.837	0.296	0.0797	0.921	0.144	0.011	0.259	0.296	0.692	0.975	0.676	0.169	0.644	0.274	1	1	0.519	0.558	0.98	0.236	0.315	0.424	0.758	0.747	0.982	1	0.472	0.671	ko00280
Geraniol degradation	0.526	0.271	0.238	0.835	0.3	0.974	0.398	0.985	0.59	0.205	0.00156	0.555	0.21	0.00392	0.165	0.674	1	1	0.928	0.558	0.98	0.563	1	0.675	0.647	0.0138	0.693	1	0.0313	0.222	ko00281
Valine, leucine and isoleucine biosynthesis	0.144	0.925	0.798	0.21	0.376	0.373	0.0216	0.207	0.238	0.676	0.0864	0.204	1	0.665	0.00254	0.274	1	1	0.482	0.562	0.947	0.0908	0.32	0.423	0.928	0.157	0.394	1	0.938	0.0146	ko00290
Lysine biosynthesis	0.0947	0.777	0.837	0.21	0.318	0.489	0.0216	0.235	0.238	0.531	0.0332	0.0508	0.835	0.865	0.00176	0.274	1	1	0.482	0.558	0.947	0.0908	0.353	0.423	0.826	0.0965	0.219	1	0.997	0.0144	ko00300
Lysine degradation	0.296	0.611	0.837	0.296	0.169	0.717	0.0367	0.0249	0.2	0.0122	0.00629	0.0771	0.403	0.0185	0.0414	0.454	1	1	0.519	0.558	0.964	0.0908	0.315	0.423	0.307	0.0339	0.291	1	0.107	0.0705	ko00310
Penicillin and cephalosporin biosynthesis	0.0367	0.158	0.0159	0.0947	0.376	0.0602	0.0216	0.266	0.137	0.144	0.000131	0.00174	0.531	0.0479	0.289	0.274	1	1	0.482	0.562	0.947	0.0908	0.377	0.423	0.542	0.00179	0.0262	1	0.213	0.349	ko00311
beta-Lactam resistance	0.144	0.266	0.259	0.296	0.836	0.0272	0.0367	0.895	0.2	1	0.836	0.877	0.676	0.337	0.135	0.274	1	1	0.519	0.908	0.947	0.0908	0.945	0.423	1	0.876	0.919	1	0.758	0.196	ko00312
Arginine and proline metabolism	0.144	0.836	0.682	0.21	0.194	0.621	0.0367	0.0935	0.124	0.531	0.101	0.145	1	0.585	0.018	0.274	1	1	0.482	0.558	0.947	0.0908	0.315	0.423	0.826	0.175	0.348	1	0.901	0.0391	ko00330
Histidine metabolism	0.144	0.925	0.644	0.144	0.356	0.156	0.0122	0.207	0.238	0.296	0.0275	0.145	0.676	0.72	0.00254	0.274	1	1	0.482	0.562	0.947	0.0908	0.32	0.423	0.758	0.0902	0.348	1	0.963	0.0146	ko00340
Tyrosine metabolism	0.144	0.865	0.878	0.144	0.194	0.448	0.0367	0.118	0.151	0.21	0.283	0.687	0.835	0.396	0.0414	0.274	1	1	0.482	0.558	0.947	0.0908	0.315	0.423	0.647	0.371	0.804	1	0.798	0.0705	ko00350
Phenylalanine metabolism	0.0601	0.749	0.608	0.21	0.137	0.223	0.144	0.194	0.137	0.403	0.181	0.476	1	0.318	0.0535	0.274	1	1	0.482	0.558	0.947	0.236	0.32	0.423	0.826	0.276	0.615	1	0.739	0.0863	ko00360
Chlorocyclohexane and chlorobenzene degradation	0.144	0.895	0.682	0.144	0.985	0.0229	0.0122	0.396	0.505	0.676	0.0056	0.00322	1	0.137	0.369	0.274	1	1	0.482	0.985	0.947	0.0908	0.487	0.606	0.928	0.0313	0.0374	1	0.412	0.436	ko00361
Benzoate degradation	0.0601	0.611	0.644	0.144	0.25	0.0698	0.0122	0.337	0.282	0.531	0.00788	0.0881	0.676	0.585	0.00121	0.274	1	1	0.482	0.558	0.947	0.0908	0.443	0.445	0.826	0.0397	0.309	1	0.901	0.013	ko00362
Bisphenol degradation				1	0.549	0.732		0.349		0.424	0.08	0.113	0.424	0.0388	0.149				1	0.709	0.964		0.443		0.826	0.153	0.312	1	0.196	0.208	ko00363
Fluorobenzoate degradation		0.788	0.709	0.797	0.376	0.592	1	1	0.967	0.424	0.00518	0.303	0.18	0.022	0.158		1	1	0.928	0.562	0.947	1	1	1	0.826	0.0301	0.487	1	0.123	0.217	ko00364
Tryptophan metabolism	0.116	0.865	0.778	0.21	0.356	0.921	0.296	0.0167	0.607	0.0367	0.207	0.687	0.296	0.0935	0.497	0.274	1	1	0.482	0.562	0.98	0.435	0.315	0.688	0.308	0.297	0.804	1	0.321	0.556	ko00380
Phenylalanine, tyrosine and tryptophan biosynthesis	0.144	0.638	0.798	0.296	0.158	0.817	0.0601	0.235	0.137	0.835	0.0332	0.0236	0.835	1	0.0043	0.274	1	1	0.519	0.558	0.964	0.121	0.353	0.423	0.969	0.0965	0.155	1	1	0.0165	ko00400
beta-Alanine metabolism	0.607	0.638	0.154	0.835	0.194	0.307	0.724	0.125	0.521	0.0097	0.000423	0.0368	0.0345	0.000675	0.00178	0.751	1	1	0.928	0.558	0.947	0.837	0.315	0.615	0.307	0.00456	0.192	0.771	0.00927	0.0144	ko00410
Taurine and hypotaurine metabolism	0.296	0.865	0.573	0.296	0.0864	0.767	0.21	0.0275	0.0649	0.0601	0.806	0.828	0.531	0.181	0.399	0.454	1	1	0.519	0.558	0.964	0.322	0.315	0.423	0.412	0.858	0.911	1	0.497	0.454	ko00430
Phosphonate and phosphinate metabolism	0.403	0.925	0.878	0.403	0.283	0.41	0.403	0.0523	0.151	0.403	0.194	0.369	0.835	0.559	0.149	0.563	1	1	0.589	0.558	0.947	0.563	0.315	0.423	0.826	0.284	0.556	1	0.901	0.208	ko00440
Selenocompound metabolism	0.21	0.955	0.798	0.21	0.137	0.869	0.0601	0.118	0.182	1	0.0734	0.145	1	0.72	0.0362	0.348	1	1	0.482	0.558	0.979	0.121	0.315	0.423	1	0.15	0.348	1	0.963	0.0663	ko00450
Cyanoamino acid metabolism				0.158	0.816	0.842		0.349		0.072	0.00384	0.0442	0.424	0.00858	0.0298				0.482	0.899	0.979		0.443		0.412	0.0274	0.209	1	0.0589	0.0581	ko00460
D-Glutamine and D-glutamate metabolism	0.144	0.72	0.442	0.21	0.283	0.249	0.0367	0.169	0.33	0.403	0.0302	0.0771	0.835	0.955	0.00121	0.274	1	1	0.482	0.558	0.947	0.0908	0.32	0.452	0.826	0.0951	0.291	1	1	0.013	ko00471
D-Arginine and D-ornithine metabolism	1	0.638	1	1	0.865	0.921	1	0.462	0.798	0.0122	0.00309	0.227	0.0367	0.0797	0.0606	1	1	1	1	0.914	0.98	1	0.55	0.845	0.307	0.0233	0.407	0.771	0.301	0.0957	ko00472
D-Alanine metabolism	0.0947	0.559	0.918	0.144	0.3	0.339	0.0367	0.158	0.33	0.835	0.51	0.975	0.676	0.585	0.0771	0.274	1	1	0.482	0.558	0.947	0.0908	0.32	0.452	0.969	0.596	0.982	1	0.901	0.119	ko00473
Glutathione metabolism	0.676	0.985	0.538	0.403	0.3	0.767	0.676	0.0332	0.182	0.0367	0.000131	0.0881	0.0947	0.00349	0.00303	0.788	1	1	0.589	0.558	0.964	0.788	0.315	0.423	0.308	0.00179	0.309	0.994	0.031	0.0155	ko00480
Starch and sucrose metabolism	0.0947	0.611	0.837	0.144	0.3	0.621	0.0367	0.337	0.101	1	0.0797	0.163	1	0.611	0.0133	0.274	1	1	0.482	0.558	0.947	0.0908	0.443	0.423	1	0.153	0.362	1	0.913	0.0353	ko00500
N-Glycan biosynthesis	0.144	0.486	0.383	0.531	0.534	0.575	0.0601	0.836	0.101	0.21	0.00881	0.000286	1	0.194	0.000367	0.274	1	1	0.682	0.695	0.947	0.121	0.908	0.423	0.647	0.0429	0.00616	1	0.522	0.00786	ko00510
Other glycan degradation	0.676	0.611	0.0812	1	0.0864	0.668	0.835	0.376	0.0513	0.296	0.0249	0.0277	0.531	0.806	0.644	0.788	1	1	1	0.558	0.961	0.891	0.47	0.423	0.758	0.0837	0.161	1	0.982	0.671	ko00511
Amino sugar and nucleotide sugar metabolism	0.21	0.985	0.644	0.21	0.266	0.575	0.0601	0.194	0.101	1	0.0479	0.251	1	0.925	0.024	0.348	1	1	0.482	0.558	0.947	0.121	0.32	0.423	1	0.113	0.436	1	0.998	0.0493	ko00520
Streptomycin biosynthesis	0.144	0.611	0.798	0.144	0.318	0.668	0.0601	0.318	0.166	1	0.0479	0.163	0.835	0.925	0.018	0.274	1	1	0.482	0.558	0.961	0.121	0.434	0.423	1	0.113	0.362	1	0.998	0.0391	ko00521
Polyketide sugar unit biosynthesis		0.299	0.522	0.424	0.152	0.0278		0.0653	0.396	0.424	0.184	0.00865		0.385	0.604		1	1	0.613	0.558	0.947		0.315	0.496	0.826	0.278	0.0871		0.796	0.649	ko00523
Butirosin and neomycin biosynthesis	0.424	0.325	0.166		0.349	0.315	0.424	1	0.166	0.424	0.08	0.832		1		0.569	1	1		0.562	0.947	0.564	1	0.423	0.826	0.153	0.911		1		ko00524
Glycosaminoglycan degradation	1	0.806	0.101	0.835	0.665	0.767	1	0.895	0.0906	0.835	0.337	0.402	0.835	0.865	0.341	1	1	1	0.928	0.79	0.964	1	0.945	0.423	0.969	0.42	0.573	1	0.997	0.409	ko00531
Lipopolysaccharide biosynthesis	0.403	0.895	0.473	0.676	0.638	0.974	1	0.486	0.218	0.0947	0.00443	0.402	0.0601	0.0275	0.201	0.563	1	1	0.806	0.764	0.98	1	0.574	0.423	0.433	0.0274	0.573	0.994	0.148	0.256	ko00540
Peptidoglycan biosynthesis	0.144	0.865	0.798	0.0947	0.418	0.339	0.0216	0.147	0.305	0.403	0.0864	0.402	0.835	0.925	0.00361	0.274	1	1	0.482	0.595	0.947	0.0908	0.319	0.448	0.826	0.157	0.573	1	0.998	0.0155	ko00550
Glycerolipid metabolism	0.144	0.895	0.837	0.296	0.221	0.0806	0.0367	0.0935	0.137	0.531	0.127	0.877	0.676	0.638	0.0133	0.274	1	1	0.519	0.558	0.947	0.0908	0.315	0.423	0.826	0.204	0.919	1	0.935	0.0353	ko00561
Inositol phosphate metabolism	0.403	0.51	0.182	0.403	0.356	0.869	0.21	0.181	0.0649	0.531	0.418	0.278	0.676	0.337	0.165	0.563	1	1	0.589	0.562	0.979	0.322	0.32	0.423	0.826	0.505	0.471	1	0.758	0.222	ko00562
Glycerophospholipid metabolism	0.144	0.777	0.959	0.144	0.137	0.531	0.0122	0.0621	0.259	0.296	0.72	0.438	0.403	0.0864	0.568	0.274	1	1	0.482	0.558	0.947	0.0908	0.315	0.424	0.758	0.771	0.591	1	0.303	0.626	ko00564
Linoleic acid metabolism	0.833	0.805	0.0646	0.403	0.118	0.717	0.833	0.776	0.53	0.295	0.584	0.597	0.835	0.376	0.00237	0.885	1	1	0.589	0.558	0.964	0.891	0.856	0.621	0.758	0.668	0.739	1	0.788	0.0146	ko00591
Sphingolipid metabolism	0.144	0.985	0.137	0.676	0.109	0.717	0.6	0.51	0.0402	0.296	0.0864	0.0881	0.835	0.955	0.644	0.274	1	1	0.806	0.558	0.964	0.756	0.597	0.423	0.758	0.157	0.309	1	1	0.671	ko00600
Glycosphingolipid biosynthesis - lacto and neolacto series	0.607	0.435	0.0952	0.161	0.799	0.339	1	0.422	0.141	0.797	0.515	0.872	0.746	0.816	0.747	0.751	1	1	0.482	0.894	0.947	1	0.511	0.423	0.969	0.599	0.919	1	0.985	0.767	ko00601
Pyruvate metabolism	0.144	0.865	0.959	0.144	0.221	0.277	0.0367	0.0797	0.2	0.531	0.109	0.369	0.676	0.376	0.018	0.274	1	1	0.482	0.558	0.947	0.0908	0.315	0.423	0.826	0.183	0.556	1	0.788	0.0391	ko00620
Dioxin degradation	0.753	0.353	0.113	0.531	0.955	0.575	0.526	0.985	1	0.531	0.985	0.685	0.346	0.235	0.0127	0.857	1	1	0.682	0.974	0.947	0.674	1	1	0.826	0.992	0.804	1	0.592	0.0353	ko00621
Xylene degradation		0.349		0.824	0.169	0.732		0.349		0.18	0.08	0.113	0.072	0.0292	0.149		1		0.928	0.558	0.964		0.443		0.631	0.153	0.312	0.994	0.152	0.208	ko00622
Toluene degradation	0.424	0.372	0.766	1	0.559	0.816	0.424	0.2	0.709	0.072	0.000739	0.0029	0.119	1.24e-05	0.00405	0.569	1	1	1	0.715	0.964	0.564	0.32	0.774	0.412	0.00698	0.0365	1	0.00113	0.0165	ko00623
Polycyclic aromatic hydrocarbon degradation	0.424	0.164		0.504	0.609	0.905	0.424	0.08		0.072	0.0605	0.0442	0.797	0.00165	0.0298	0.569	1		0.682	0.744	0.98	0.564	0.315		0.412	0.136	0.209	1	0.0185	0.0581	ko00624
Chloroalkane and chloroalkene degradation			0.356	0.161	0.0959	0.486		1		0.0254	0.000267	0.000173	0.18	3.49e-05	0.000818			1	0.482	0.558	0.947		1		0.308	0.0031	0.00523	1	0.00132	0.0124	ko00625
Naphthalene degradation	0.666	0.276	0.945	0.746	0.227	0.947	0.239	0.618	0.793	0.824	0.919	0.0434	1	0.905	0.0205	0.788	1	1	0.876	0.558	0.98	0.363	0.707	0.845	0.969	0.944	0.209	1	0.998	0.0433	ko00626
Aminobenzoate degradation	1	0.665	0.137	0.403	0.127	0.974	0.835	0.169	0.0159	0.0947	0.011	0.0236	0.21	0.00127	0.00212	1	1	1	0.589	0.558	0.98	0.891	0.32	0.423	0.433	0.0487	0.155	1	0.016	0.0144	ko00627
Glyoxylate and dicarboxylate metabolism	0.21	0.836	0.72	0.21	0.283	0.489	0.0216	0.0734	0.305	0.0216	0.0621	0.227	0.531	0.101	0.978	0.348	1	1	0.482	0.558	0.947	0.0908	0.315	0.448	0.308	0.136	0.407	1	0.332	0.978	ko00630
Nitrotoluene degradation	0.0601	0.44	0.356	0.21	0.777	0.575	0.0947	0.181	0.0812	0.144	0.221	0.828	0.403	0.0797	0.807	0.274	1	1	0.482	0.876	0.947	0.165	0.32	0.423	0.542	0.308	0.911	1	0.301	0.823	ko00633
Propanoate metabolism	0.21	0.895	1	0.21	0.169	0.249	0.0367	0.101	0.151	0.403	0.147	0.515	0.835	0.283	0.0114	0.348	1	1	0.482	0.558	0.947	0.0908	0.315	0.423	0.826	0.231	0.648	1	0.678	0.0323	ko00640
Styrene degradation		0.0388	0.166	0.676	0.806	0.156		0.128	0.356	0.00749	2.81e-07	1e-05	0.00749	0.00053	0.000826		1	1	0.806	0.895	0.947		0.315	0.466	0.307	4.24e-05	0.00151	0.771	0.008	0.0124	ko00643
Butanoate metabolism	0.144	0.72	0.837	0.21	0.194	0.249	0.0367	0.109	0.124	0.0601	0.692	0.975	0.531	0.0864	0.289	0.274	1	1	0.482	0.558	0.947	0.0908	0.315	0.423	0.412	0.747	0.982	1	0.303	0.349	ko00650
C5-Branched dibasic acid metabolism	0.144	0.72	1	0.21	0.356	0.223	0.0216	0.25	0.238	0.676	0.25	0.306	0.531	0.534	0.0471	0.274	1	1	0.482	0.562	0.947	0.0908	0.365	0.423	0.928	0.344	0.487	1	0.901	0.0776	ko00660
One carbon pool by folate	0.144	0.806	0.878	0.144	0.169	0.373	0.0367	0.101	0.182	1	0.0365	0.1	1	0.955	0.00602	0.274	1	1	0.482	0.558	0.947	0.0908	0.315	0.423	1	0.102	0.312	1	1	0.0205	ko00670
Methane metabolism	0.144	0.638	0.644	0.21	0.221	0.249	0.0367	0.137	0.356	0.531	0.0332	0.0508	1	0.585	0.00146	0.274	1	1	0.482	0.558	0.947	0.0908	0.315	0.466	0.826	0.0965	0.219	1	0.901	0.0144	ko00680
Carbon fixation in photosynthetic organisms	0.21	0.692	0.918	0.296	0.221	0.575	0.0601	0.118	0.166	0.531	0.0151	0.182	1	0.895	0.00602	0.348	1	1	0.519	0.558	0.947	0.121	0.315	0.423	0.826	0.0615	0.383	1	0.998	0.0205	ko00710
Carbon fixation pathways in prokaryotes	0.144	0.925	0.878	0.144	0.109	0.767	0.0947	0.0864	0.218	0.531	0.3	0.114	0.676	0.283	0.018	0.274	1	1	0.482	0.558	0.964	0.165	0.315	0.423	0.826	0.384	0.312	1	0.678	0.0391	ko00720
Thiamine metabolism	0.144	0.559	0.837	0.403	0.235	0.373	0.0367	0.181	0.124	0.835	0.0151	0.0324	1	0.806	0.00361	0.274	1	1	0.589	0.558	0.947	0.0908	0.32	0.423	0.969	0.0615	0.175	1	0.982	0.0155	ko00730
Riboflavin metabolism	0.144	0.462	0.412	0.0947	0.376	0.41	0.0122	0.127	0.259	0.531	0.836	1	1	0.534	0.0317	0.274	1	1	0.482	0.562	0.947	0.0908	0.315	0.424	0.826	0.876	1	1	0.901	0.0594	ko00740
Vitamin B6 metabolism	0.0601	0.925	0.837	0.403	0.337	0.817	0.0367	0.137	0.356	0.531	0.44	0.204	0.531	0.534	0.0414	0.274	1	1	0.589	0.562	0.964	0.0908	0.315	0.466	0.826	0.527	0.394	1	0.901	0.0705	ko00750
Nicotinate and nicotinamide metabolism	0.21	0.985	0.959	0.403	0.318	0.974	0.0947	0.118	0.33	0.835	0.0734	0.227	0.835	0.692	0.018	0.348	1	1	0.589	0.558	0.98	0.165	0.315	0.452	0.969	0.15	0.407	1	0.95	0.0391	ko00760
Pantothenate and CoA biosynthesis	0.144	0.955	1	0.21	0.221	0.531	0.0367	0.147	0.2	0.835	0.0864	0.114	0.676	0.585	0.00709	0.274	1	1	0.482	0.558	0.947	0.0908	0.319	0.423	0.969	0.157	0.312	1	0.901	0.0231	ko00770
Biotin metabolism	0.0947	0.777	0.166	0.403	0.101	0.817	0.144	0.147	0.0455	1	0.221	0.0324	0.403	0.44	0.242	0.274	1	1	0.589	0.558	0.964	0.236	0.319	0.423	1	0.308	0.175	1	0.841	0.303	ko00780
Lipoic acid metabolism	0.403	0.559	0.383	1	0.0864	0.199	0.296	0.109	0.473	0.144	0.00443	0.476	0.21	0.0151	0.0208	0.563	1	1	1	0.558	0.947	0.435	0.315	0.572	0.542	0.0274	0.615	1	0.091	0.0433	ko00785
Folate biosynthesis	0.403	0.985	0.33	0.296	0.0523	0.974	0.0947	0.0185	0.0402	0.676	0.611	0.163	0.676	0.266	0.463	0.563	1	1	0.519	0.558	0.98	0.165	0.315	0.423	0.928	0.678	0.362	1	0.659	0.522	ko00790
Atrazine degradation	0.531	0.985	0.442	0.676	0.366	0.175	0.676	0.692	0.228	0.0216	0.0225	0.00113	0.0216	0.05	5.06e-05	0.674	1	1	0.806	0.562	0.947	0.788	0.769	0.423	0.308	0.0794	0.0213	0.771	0.216	0.0019	ko00791
Retinol metabolism		0.144	0.165	0.072	0.855	0.223		0.184	0.0558	0.072	0.354	0.656		0.455	0.726		1	1	0.482	0.914	0.947		0.32	0.423	0.412	0.438	0.799		0.859	0.751	ko00830
Porphyrin and chlorophyll metabolism	0.144	1	0.758	0.144	0.181	0.156	0.0216	0.101	0.182	0.676	0.181	0.402	0.676	0.611	0.00303	0.274	1	1	0.482	0.558	0.947	0.0908	0.315	0.423	0.928	0.276	0.573	1	0.913	0.0155	ko00860
Terpenoid backbone biosynthesis	0.0947	0.638	0.644	0.296	0.221	0.531	0.0216	0.118	0.356	1	0.04	0.114	0.835	0.865	0.0043	0.274	1	1	0.519	0.558	0.947	0.0908	0.315	0.466	1	0.104	0.312	1	0.997	0.0165	ko00900
Carotenoid biosynthesis	0.531	0.611	0.682	1	0.692	0.974	0.0367	0.207	0.2	0.835	0.559	0.227	0.835	0.955	0.183	0.674	1	1	1	0.798	0.98	0.0908	0.32	0.423	0.969	0.644	0.407	1	1	0.236	ko00906
Zeatin biosynthesis	0.144	0.749	1	0.296	0.235	0.621	0.21	0.194	0.259	0.531	0.0302	0.1	1	0.749	0.00834	0.274	1	1	0.519	0.558	0.947	0.322	0.32	0.424	0.826	0.0951	0.312	1	0.966	0.0261	ko00908
Nitrogen metabolism	0.0601	0.836	1	0.21	0.147	0.41	0.0367	0.0438	0.238	0.144	0.611	0.828	0.531	0.118	0.201	0.274	1	1	0.482	0.558	0.947	0.0908	0.315	0.423	0.542	0.678	0.911	1	0.371	0.256	ko00910
Sulfur metabolism	0.21	0.955	0.837	0.144	0.181	0.767	0.0367	0.158	0.137	1	0.283	0.642	0.676	0.559	0.149	0.348	1	1	0.482	0.558	0.964	0.0908	0.32	0.423	1	0.371	0.788	1	0.901	0.208	ko00920
Caprolactam degradation	0.531	0.638	0.837	0.676	0.895	0.869	0.531	0.955	1	0.0367	9.49e-06	0.000224	0.21	0.000112	0.000241	0.674	1	1	0.806	0.926	0.979	0.674	0.995	1	0.308	0.000287	0.00564	1	0.00282	0.00723	ko00930
Flavonoid biosynthesis	0.0947	0.418	0.682	0.676	0.142	0.767	0.21	0.0864	0.33	0.676	0.396	0.687	0.144	0.207	0.399	0.274	1	1	0.806	0.558	0.964	0.322	0.315	0.452	0.928	0.483	0.804	1	0.548	0.454	ko00941
Tropane, piperidine and pyridine alkaloid biosynthesis	0.144	0.534	0.959	0.21	0.235	0.767	0.0601	0.0797	0.218	0.144	0.109	0.828	0.835	0.0734	0.892	0.274	1	1	0.482	0.558	0.964	0.121	0.315	0.423	0.542	0.183	0.911	1	0.3	0.904	ko00960
Aminoacyl-tRNA biosynthesis	0.144	0.749	0.837	0.21	0.318	0.531	0.0367	0.147	0.259	0.531	0.04	0.114	0.835	1	0.00212	0.274	1	1	0.482	0.558	0.947	0.0908	0.319	0.424	0.826	0.104	0.312	1	1	0.0144	ko00970
Drug metabolism - other enzymes	0.724	0.158	0.539	0.296	0.611	0.199	0.424	0.191	0.512	0.0112	5.46e-05	0.0109	0.0112	0.00172	0.0246	0.837	1	1	0.519	0.744	0.947	0.564	0.32	0.609	0.307	0.00118	0.0965	0.771	0.0185	0.0498	ko00983
Biosynthesis of unsaturated fatty acids	0.144	0.418	0.878	0.0947	0.283	0.249	0.0216	0.169	0.137	0.296	0.25	0.926	0.835	0.376	0.0971	0.274	1	1	0.482	0.558	0.947	0.0908	0.32	0.423	0.758	0.344	0.964	1	0.788	0.146	ko01040
Biosynthesis of ansamycins	0.144	0.486	0.837	0.403	0.585	0.121	0.0367	0.3	0.2	1	0.00788	0.733	0.835	0.925	0.018	0.274	1	1	0.589	0.724	0.947	0.0908	0.417	0.423	1	0.0397	0.845	1	0.998	0.0391	ko01051
Biosynthesis of siderophore group nonribosomal peptides	0.676	0.806	0.0906	0.531	0.985	0.717	0.531	0.925	0.0727	0.0216	1.59e-05	0.000106	0.0367	0.000177	2.49e-05	0.788	1	1	0.682	0.985	0.964	0.674	0.97	0.423	0.308	0.000401	0.00401	0.771	0.00367	0.00125	ko01053
Biosynthesis of vancomycin group antibiotics	0.0947	0.51	0.959	0.296	0.44	0.373	0.0947	0.337	0.383	0.531	0.194	0.0277	0.835	0.865	0.0414	0.274	1	1	0.519	0.615	0.947	0.165	0.443	0.484	0.826	0.284	0.161	1	0.997	0.0705	ko01055
ABC transporters	0.144	0.534	0.837	0.144	0.318	0.307	0.0122	0.181	0.137	0.0601	0.895	0.877	0.676	0.158	0.121	0.274	1	1	0.482	0.558	0.947	0.0908	0.32	0.423	0.412	0.926	0.919	1	0.449	0.18	ko02010
Two-component system	0.144	0.836	0.878	0.296	0.266	0.307	0.0367	0.0734	0.2	0.0122	0.00188	0.129	0.403	0.00983	0.0971	0.274	1	1	0.519	0.558	0.947	0.0908	0.315	0.423	0.307	0.0149	0.341	1	0.0645	0.146	ko02020
Bacterial chemotaxis	0.0601	0.266	1	0.296	0.396	0.41	0.0216	0.665	0.33	0.531	0.3	0.828	0.835	0.235	0.399	0.274	1	1	0.519	0.576	0.947	0.0908	0.744	0.452	0.826	0.384	0.911	1	0.592	0.454	ko02030
Flagellar assembly	0.676	0.692	0.682	0.21	0.318	0.921	0.531	0.985	0.72	0.835	0.00983	0.402	0.531	0.0056	0.369	0.788	1	1	0.482	0.558	0.98	0.674	1	0.779	0.969	0.045	0.573	1	0.0405	0.436	ko02040
Phosphotransferase system (PTS)	0.835	0.638	0.282	1	0.486	0.199	0.676	0.318	0.0313	0.835	0.51	0.182	0.676	0.749	0.605	0.885	1	1	1	0.652	0.947	0.788	0.434	0.423	0.969	0.596	0.383	1	0.966	0.649	ko02060
Ribosome biogenesis in eukaryotes	1	0.486	0.505	1	0.181	0.448	0.835	0.057	0.878	0.835	0.486	0.129	0.531	0.51	0.0684	1	1	1	1	0.558	0.947	0.891	0.315	0.916	0.969	0.577	0.341	1	0.901	0.107	ko03008
Ribosome	0.144	0.585	0.682	0.296	0.318	0.531	0.0601	0.137	0.259	0.676	0.0479	0.1	0.835	1	0.00254	0.274	1	1	0.519	0.558	0.947	0.121	0.315	0.424	0.928	0.113	0.312	1	1	0.0146	ko03010
RNA transport	0.144	1	0.238	0.0947	0.3	0.156	0.0122	0.057	0.473	0.531	0.158	0.515	0.835	0.692	0.00176	0.274	1	1	0.482	0.558	0.947	0.0908	0.315	0.572	0.826	0.245	0.648	1	0.95	0.0144	ko03013
mRNA surveillance pathway	0.264	0.22	0.281	0.441	0.775	0.174	1	0.405	0.114	0.156	1	0.161	0.813	0.472	0.242	0.432	1	1	0.631	0.876	0.947	1	0.494	0.423	0.576	1	0.362	1	0.87	0.303	ko03015
RNA degradation	0.144	0.559	1	0.403	0.25	0.921	0.0947	0.0734	0.2	1	0.221	0.438	0.676	0.665	0.0471	0.274	1	1	0.589	0.558	0.98	0.165	0.315	0.423	1	0.308	0.591	1	0.938	0.0776	ko03018
RNA polymerase	0.144	0.806	0.305	0.0947	0.356	0.176	0.0216	0.337	0.305	0.835	0.0438	0.306	1	0.895	0.00121	0.274	1	1	0.482	0.562	0.947	0.0908	0.443	0.448	0.969	0.108	0.487	1	0.998	0.013	ko03020
Basal transcription factors	0.424	0.0678	0.145		0.488	0.0728		0.0185	0.0653	0.424	0.265	0.0533		0.891	0.175	0.569	1	1		0.652	0.947		0.315	0.423	0.826	0.359	0.224		0.998	0.231	ko03022
DNA replication	0.0947	0.611	0.959	0.403	0.266	0.668	0.0367	0.158	0.282	0.531	0.0621	0.182	0.835	0.665	0.018	0.274	1	1	0.589	0.558	0.961	0.0908	0.32	0.445	0.826	0.136	0.383	1	0.938	0.0391	ko03030
Proteasome	0.835	0.376	0.282	0.144	0.865	0.0229	1	0.127	0.383	0.403	0.955	0.145	0.676	0.692	0.532	0.885	1	1	0.482	0.914	0.947	1	0.315	0.484	0.826	0.974	0.348	1	0.95	0.591	ko03050
Protein export	0.144	0.836	0.959	0.21	0.207	0.448	0.0601	0.127	0.2	1	0.0935	0.204	0.835	0.534	0.0114	0.274	1	1	0.482	0.558	0.947	0.121	0.315	0.423	1	0.164	0.394	1	0.901	0.0323	ko03060
Bacterial secretion system	0.0947	0.462	0.218	0.0947	0.462	0.307	0.0122	0.101	0.573	0.0947	0.0734	0.145	0.296	0.221	0.399	0.274	1	1	0.482	0.629	0.947	0.0908	0.315	0.66	0.433	0.15	0.348	1	0.574	0.454	ko03070
PPAR signaling pathway		0.349		0.48	0.391	0.811				0.424	0.000267	0.002	0.072	4.64e-05	0.002		1		0.681	0.576	0.964				0.826	0.0031	0.0274	0.994	0.0014	0.0144	ko03320
Base excision repair	0.0947	0.72	0.918	0.21	0.137	0.575	0.0216	0.118	0.182	1	0.194	0.369	1	0.356	0.0276	0.274	1	1	0.482	0.558	0.947	0.0908	0.315	0.423	1	0.284	0.556	1	0.779	0.0552	ko03410
Nucleotide excision repair	0.144	0.585	0.878	0.296	0.221	0.621	0.0947	0.118	0.305	0.676	0.118	0.145	1	0.559	0.0043	0.274	1	1	0.519	0.558	0.947	0.165	0.315	0.448	0.928	0.193	0.348	1	0.901	0.0165	ko03420
Mismatch repair	0.144	0.638	0.878	0.21	0.25	0.448	0.0216	0.0935	0.282	0.531	0.0935	0.369	0.835	0.534	0.0114	0.274	1	1	0.482	0.558	0.947	0.0908	0.315	0.445	0.826	0.164	0.556	1	0.901	0.0323	ko03430
Homologous recombination	0.144	0.559	0.798	0.144	0.283	0.448	0.0216	0.137	0.33	0.531	0.0676	0.438	0.835	0.638	0.018	0.274	1	1	0.482	0.558	0.947	0.0908	0.315	0.452	0.826	0.144	0.591	1	0.935	0.0391	ko03440
Non-homologous end-joining	0.676	0.611	0.878	1	0.51	0.575	0.835	0.181	0.682	0.296	0.692	0.515	0.0947	1	0.605	0.788	1	1	1	0.675	0.947	0.891	0.32	0.749	0.758	0.747	0.648	0.994	1	0.649	ko03450
Plant hormone signal transduction	1	0.407	0.607	0.403	0.407	0.0805	1	0.266	0.441	0.835	0.0418	0.00172	0.346	0.0764	0.383	1	1	1	0.589	0.585	0.947	1	0.377	0.543	0.969	0.107	0.0262	1	0.301	0.449	ko04075
Cell cycle - Caulobacter	0.144	0.777	1	0.144	0.283	0.448	0.0947	0.137	0.238	0.676	0.0438	0.204	1	0.836	0.00602	0.274	1	1	0.482	0.558	0.947	0.165	0.315	0.423	0.928	0.108	0.394	1	0.997	0.0205	ko04112
Meiosis - yeast	0.332	0.119	0.305	0.531	0.282	0.974	0.21	0.279	0.189	0.835	8.17e-05	0.476	0.205	0.00564	0.0134	0.504	1	1	0.682	0.558	0.98	0.322	0.391	0.423	0.969	0.00154	0.615	1	0.0405	0.0353	ko04113
Sulfur relay system	0.0947	0.925	0.798	0.21	0.181	0.106	0.0122	0.137	0.238	0.0947	0.611	0.975	0.403	0.158	0.0317	0.274	1	1	0.482	0.558	0.947	0.0908	0.315	0.423	0.433	0.678	0.982	1	0.449	0.0594	ko04122
Protein processing in endoplasmic reticulum	0.21	0.194	0.151	0.0367	0.318	0.373	0.0947	0.057	0.758	0.296	0.207	0.306	0.403	0.865	0.00709	0.348	1	1	0.482	0.558	0.947	0.165	0.315	0.815	0.758	0.297	0.487	1	0.997	0.0231	ko04141
Peroxisome	0.403	0.865	0.412	0.531	0.235	0.575	0.296	0.0438	0.166	0.21	0.665	0.204	0.403	0.137	0.605	0.563	1	1	0.682	0.558	0.947	0.435	0.315	0.423	0.647	0.733	0.394	1	0.412	0.649	ko04146
Apoptosis	0.835	0.611	0.505	1	0.534	0.575	0.835	0.356	0.644	0.0367	0.00983	0.0277	0.296	0.101	0.0606	0.885	1	1	1	0.695	0.947	0.891	0.448	0.719	0.308	0.045	0.161	1	0.332	0.0957	ko04210
NOD-like receptor signaling pathway	0.0601	0.51	0.837	1	0.0365	0.277	0.835	0.101	0.259	0.0601	0.00443	0.306	0.531	0.777	0.00978	0.274	1	1	1	0.558	0.947	0.891	0.315	0.424	0.412	0.0274	0.487	1	0.97	0.0293	ko04621
Plant-pathogen interaction	0.0947	0.559	0.798	0.21	0.181	0.249	0.0122	0.0676	0.305	0.531	0.337	0.975	0.835	0.318	0.0971	0.274	1	1	0.482	0.558	0.947	0.0908	0.315	0.448	0.826	0.42	0.982	1	0.739	0.146	ko04626
Insulin signaling pathway	0.144	0.3	0.72	0.21	0.356	0.339	0.0122	0.109	0.33	0.676	0.985	0.438	0.676	0.418	0.644	0.274	1	1	0.482	0.562	0.947	0.0908	0.315	0.452	0.928	0.992	0.591	1	0.819	0.671	ko04910
Protein digestion and absorption	1	0.559	0.473	0.835	0.638	0.621	0.676	0.207	0.682	0.403	0.057	0.0101	0.21	0.0479	0.135	1	1	1	0.928	0.764	0.947	0.788	0.32	0.749	0.826	0.13	0.095	1	0.213	0.196	ko04974
Parkinson's disease	0.835	0.763	0.473	1	0.678	0.0789	0.676	0.585	0.355	1	0.611	0.877	0.531	0.356	0.165	0.885	1	1	1	0.798	0.947	0.788	0.675	0.466	1	0.678	0.919	1	0.779	0.222	ko05012
Bacterial invasion of epithelial cells	0.531	0.895	0.0313	0.676	0.955	0.974	0.676	0.865	0.238	0.0367	2.25e-06	6.33e-05	0.0947	2.24e-05	2.49e-05	0.674	1	1	0.806	0.974	0.98	0.788	0.934	0.423	0.308	0.000113	0.00319	0.994	0.00113	0.00125	ko05100
Vibrio cholerae infection	0.607	0.943	0.18	0.331	0.727	0.778	0.824	0.635	1	0.0736	0.0898	0.459	1	0.0845	0.0362	0.751	1	1	0.573	0.832	0.964	0.891	0.719	1	0.412	0.161	0.614	1	0.303	0.0663	ko05110
Vibrio cholerae pathogenic cycle	0.144	0.485	0.663	0.21	0.147	0.621	0.0367	0.193	1	0.0947	0.0136	0.0673	0.403	0.00273	0.018	0.274	1	1	0.482	0.558	0.947	0.0908	0.32	1	0.433	0.0585	0.275	1	0.0258	0.0391	ko05111
Epithelial cell signaling in Helicobacter pylori infection	0.144	0.462	0.798	0.0947	0.44	0.176	0.0216	0.396	0.151	0.531	0.0365	0.0771	1	0.777	0.000675	0.274	1	1	0.482	0.615	0.947	0.0908	0.487	0.423	0.826	0.102	0.291	1	0.97	0.0124	ko05120
Pathogenic Escherichia coli infection	0.906	0.621	0.205	1	0.882	0.207	0.656	0.257	1	0.906	0.122	0.841	1	0.114	0.0148	0.954	1	1	1	0.925	0.947	0.788	0.37	1	1	0.199	0.914	1	0.367	0.0382	ko05130
Shigellosis	0.531	0.462	0.112	0.676	0.895	1	0.676	0.534	0.383	0.0367	2.25e-06	6.33e-05	0.0947	1.89e-05	2.49e-05	0.674	1	1	0.806	0.926	1	0.788	0.621	0.484	0.308	0.000113	0.00319	0.994	0.00113	0.00125	ko05131
African trypanosomiasis	0.835	0.376	0.442	0.676	0.585	0.156	0.835	0.0935	0.644	0.296	9.59e-05	0.0236	0.296	0.00394	0.00121	0.885	1	1	0.806	0.724	0.947	0.891	0.315	0.719	0.758	0.00161	0.155	1	0.0313	0.013	ko05143
Amoebiasis	0.21	0.0365	0.112	0.21	0.692	0.223	0.0367	0.895	0.0906	1	0.04	0.017	0.403	0.895	0.00212	0.348	1	1	0.482	0.798	0.947	0.0908	0.945	0.423	1	0.104	0.135	1	0.998	0.0144	ko05146
Staphylococcus aureus infection	0.835	0.418	0.473	0.144	0.692	0.817	0.403	0.44	0.412	1	0.0226	0.0508	0.531	0.462	0.265	0.885	1	1	0.482	0.798	0.964	0.563	0.528	0.511	1	0.0794	0.219	1	0.862	0.328	ko05150
