# Supplementary material for: Children who develop celiac disease are predicted to exhibit distinct metabolic pathways among their gut microbiota years before diagnosis
Source: Microbiol Spectr. 2025 Feb 4;13(3):e01468-24. doi: 10.1128/spectrum.01468-24 (PMC11878042; doi:10.1128/spectrum.01468-24)
Supplement: Table S9 — Relative abundances at phylum, class, order, family, and genus level. [file spectrum.01468-24-s0008.xlsx]

## Sheet: Class
Taxonomic_Group	Total_Abundance	Relative_Abundance
Actinobacteria	135.089	0.0487
Alphaproteobacteria	0.0344294	0
Bacilli	12.9952	0.0047
Bacteroidia	23.7053	0.0085
Betaproteobacteria	0.0364493	0
Clostridia	248.04	0.0894
Deltaproteobacteria	0	0
Erysipelotrichia	29.4759	0.0106
Flavobacteriia	0.0649098	0
Fusobacteriia	0	0
Gammaproteobacteria	76.1259	0.0274
Negativicutes	2.24828	0.0008
Unclassified_Bacteria	0	0
Unclassified_Firmicutes	0.00391911	0
Verrucomicrobiae	3.01871	0.0011

## Sheet: Family
Taxonomic_Group	Total_Abundance	Relative_Abundance
Acidaminococcaceae	0	0
Actinomycetaceae	0.218431	0.0001
Bacillales_Incertae_Sedis_XI	0.0304201	0
Bacteroidaceae	23.272	0.0084
Bifidobacteriaceae	101.786	0.0367
Brucellaceae	0.0270423	0
Burkholderiaceae	0	0
Carnobacteriaceae	0.0207239	0
Caulobacteraceae	0.0134571	0
Clostridiaceae_1	0.816934	0.0003
Clostridiales_Incertae_Sedis_XI	0.0502655	0
Clostridiales_Incertae_Sedis_XIII	0	0
Comamonadaceae	0	0
Coriobacteriaceae	9.08413	0.0033
Corynebacteriaceae	0	0
Desulfovibrionaceae	0	0
Enterobacteriaceae	74.7791	0.027
Enterococcaceae	2.22376	0.0008
Erysipelotrichaceae	29.4759	0.0106
Eubacteriaceae	0.0411507	0
Flavobacteriaceae	0.0649098	0
Fusobacteriaceae	0	0
Lachnospiraceae	184.933	0.0667
Lactobacillaceae	2.42525	0.0009
Leuconostocaceae	0.0188169	0
Micrococcaceae	0.00496239	0
Oxalobacteraceae	0	0
Pasteurellaceae	0.264872	0.0001
Peptoniphilaceae	0.0365667	0
Peptostreptococcaceae	2.32691	0.0008
Porphyromonadaceae	0.15772	0.0001
Prevotellaceae	0	0
Pseudomonadaceae	0.030275	0
Rikenellaceae	0.271937	0.0001
Ruminococcaceae	46.3209	0.0167
Staphylococcaceae	0.122494	0
Streptococcaceae	5.48789	0.002
Sutterellaceae	0	0
Unclassified_Bacteria	0	0
Unclassified_Bacteroidales	0	0
Unclassified_Burkholderiales	0	0
Unclassified_Clostridiales	0.0405036	0
Unclassified_Firmicutes	0.00391911	0
Unclassified_Lactobacillales	0.049432	0
Veillonellaceae	2.24828	0.0008
Verrucomicrobiaceae	3.01871	0.0011
Xanthomonadaceae	0	0

## Sheet: Genus
Taxonomic_Group	Total_Abundance	Relative_Abundance
Actinobacillus	0.0202728	0
Actinomyces	0.175588	0.0001
Adlercreutzia	0	0
Akkermansia	3.01871	0.0011
Alistipes	0.271937	0.0001
Anaerococcus	0.0232808	0
Anaerofustis	0	0
Anaerorhabdus	0	0
Anaerostipes	4.17755	0.0015
Anaerotruncus	0.00579364	0
Arthrobacter	0	0
Asaccharospora	0	0
Atopobium	0	0
Bacteroides	23.2442	0.0084
Barnesiella	0.017352	0
Bifidobacterium	101.769	0.0367
Bilophila	0	0
Blautia	28.2102	0.0102
Brevundimonas	0.0134571	0
Brucella	0.0270423	0
Butyricicoccus	0.0864043	0
Cellulosilyticum	0	0
Citrobacter	0.00261158	0
Clostridium_III	0	0
Clostridium_IV	0.178511	0.0001
Clostridium_XI	0.0130579	0
Clostridium_XVIII	24.5134	0.0088
Clostridium_XlVa	8.88599	0.0032
Clostridium_XlVb	0.0201592	0
Clostridium_sensu_stricto	0.816934	0.0003
Collinsella	0.287836	0.0001
Coprobacillus	0.0504493	0
Coprococcus	0.0210153	0
Corynebacterium	0	0
Delftia	0	0
Dialister	0.636464	0.0002
Dolosigranulum	0	0
Dorea	1.37222	0.0005
Eggerthella	4.68944	0.0017
Eisenbergiella	0.069476	0
Elizabethkingia	0.0649098	0
Enterobacter	0.0254742	0
Enterococcus	2.01173	0.0007
Escherichia/Shigella	64.9617	0.0234
Eubacterium	0.0411507	0
Faecalibacterium	38.1126	0.0137
Finegoldia	0.0107432	0
Flavonifractor	0.210196	0.0001
Fusicatenibacter	1.17307	0.0004
Fusobacterium	0	0
Gemella	0.0304201	0
Gemmiger	0.0425046	0
Gordonibacter	0	0
Granulicatella	0.00941086	0
Haemophilus	0.241217	0.0001
Holdemania	0	0
Hungatella	0.0460838	0
Intestinibacter	0.390316	0.0001
Intestinimonas	0	0
Lactobacillus	2.42525	0.0009
Lactococcus	0.0699394	0
Lactonifactor	0	0
Leuconostoc	0.0188169	0
Mannheimia	0	0
Massilia	0	0
Megasphaera	0.00232428	0
Mogibacterium	0	0
Odoribacter	0	0
Olsenella	0	0
Oribacterium	0	0
Oscillibacter	0.0211827	0
Parabacteroides	0.0228588	0
Parvibacter	0	0
Parvimonas	0	0
Peptoniphilus	0.0365667	0
Peptostreptococcus	0.00230904	0
Prevotella	0	0
Propionispira	0	0
Pseudomonas	0.030275	0
Ralstonia	0	0
Robinsoniella	0	0
Romboutsia	0.0636698	0
Roseburia	0.429774	0.0002
Rothia	0.0034082	0
Ruminococcus	0.161673	0.0001
Ruminococcus2	0.038934	0
Salmonella	0	0
Solobacterium	0.0263649	0
Sporobacter	0.551189	0.0002
Staphylococcus	0.122494	0
Stenotrophomonas	0	0
Streptococcus	5.1374	0.0019
Subdoligranulum	0.0323895	0
Succiniclasticum	0	0
Sutterella	0	0
Terrisporobacter	0.0138124	0
Turicibacter	0.00269993	0
Unclassified_Actinomycetaceae	0	0
Unclassified_Bacteria	0	0
Unclassified_Bacteroidales	0	0
Unclassified_Bifidobacteriaceae	0.00709863	0
Unclassified_Burkholderiales	0	0
Unclassified_Clostridiales	0.0405036	0
Unclassified_Coriobacteriaceae	0	0
Unclassified_Enterobacteriaceae	0.0042784	0
Unclassified_Enterococcaceae	0.0964113	0
Unclassified_Erysipelotrichaceae	3.43459	0.0012
Unclassified_Firmicutes	0.00391911	0
Unclassified_Lachnospiraceae	51.0212	0.0184
Unclassified_Lactobacillales	0.049432	0
Unclassified_Peptostreptococcaceae	0	0
Unclassified_Porphyromonadaceae	0	0
Unclassified_Ruminococcaceae	0.394301	0.0001
Varibaculum	0.0324952	0
Veillonella	1.87528	0.0007

## Sheet: Order
Taxonomic_Group	Total_Abundance	Relative_Abundance
Actinomycetales	0.233822	0.0001
Bacillales	0.182279	0.0001
Bacteroidales	23.7053	0.0085
Bifidobacteriales	101.786	0.0367
Burkholderiales	0.0364493	0
Caulobacterales	0.0134571	0
Clostridiales	248.04	0.0894
Coriobacteriales	9.08413	0.0033
Desulfovibrionales	0	0
Enterobacteriales	74.7791	0.027
Erysipelotrichales	29.4759	0.0106
Flavobacteriales	0.0649098	0
Fusobacteriales	0	0
Lactobacillales	12.6966	0.0046
Pasteurellales	0.264872	0.0001
Pseudomonadales	0.030275	0
Rhizobiales	0.0270423	0
Selenomonadales	2.24828	0.0008
Unclassified_Bacteria	0	0
Unclassified_Firmicutes	0.00391911	0
Verrucomicrobiales	3.01871	0.0011
Xanthomonadales	0	0

## Sheet: Phylum
Taxonomic_Group	Total_Abundance	Relative_Abundance
Actinobacteria	135.089	0.0487
Bacteroidetes	23.9487	0.0086
Firmicutes	298.235	0.1075
Fusobacteria	0	0
Proteobacteria	76.1777	0.0275
Unclassified_Bacteria	0	0
Verrucomicrobia	3.01871	0.0011

## Sheet: Species
Taxonomic_Group	Total_Abundance	Relative_Abundance
A.caccae	0.253701	0.0001
A.colihominis	0.00579364	0
A.finegoldii	0.0138539	0
A.hadrus	2.9734	0.0011
A.lingnae	0.00429929	0
A.muciniphila	0.368009	0.0001
A.odontolyticus	0.091902	0
A.parvulum	0	0
A.putredinis	0	0
A.shahii	0	0
A.vaginalis	0.0203997	0
Table S9: Relative Abundance at Phylum, Class, Order, Family and Genus Levels
B.animalis	0	0
B.bifidum	4.26548	0.0015
B.caccae	0.0222397	0
B.dentium	0.240041	0.0001
B.dorei	0.90736	0.0003
B.faecis	0.00270256	0
B.finegoldii	0	0
B.glucerasea	0	0
B.massiliensis	0.0117573	0
B.obeum	0.226531	0.0001
B.ovatus	0.271906	0.0001
B.uniformis	3.19925	0.0012
B.vulgatus	0.00267344	0
B.wadsworthia	0	0
C.aerofaciens	0.287836	0.0001
C.aldenense	0.0254473	0
C.butyricum	0	0
C.cateniformis	0.0366638	0
C.catus	0	0
C.citroniae	0.00226886	0
C.comes	0.00391911	0
C.difficile	0.0130579	0
C.glycyrrhizinilyticum	0	0
C.lactatifermentans	0.00391911	0
C.lentocellum	0	0
C.leptum	0.00675083	0
C.methylpentosum	0	0
C.neonatale	0	0
C.paraputrificum	0	0
C.piliforme	0	0
C.ramosum	7.24169	0.0026
C.saccharogumia	1.45714	0.0005
C.scindens	0.0122847	0
C.spiroforme	0	0
C.symbiosum	0.0549244	0
D.formicigenerans	0.637005	0.0002
D.invisus	0.028273	0
D.longicatena	0.00669372	0
D.pigrum	0	0
D.pneumosintes	0	0
E.dysenteriae	0.0134301	0
E.lenta	4.56242	0.0016
E.sinensis	0	0
E.tayi	0.0161833	0
F.magna	0.0107432	0
F.plautii	0.149033	0.0001
F.prausnitzii	37.8348	0.0136
F.saccharivorans	1.17307	0.0004
G.elegans	0.00941086	0
G.formicilis	0.0231963	0
H.parainfluenzae	0.238645	0.0001
I.bartlettii	0.390316	0.0001
L.delbrueckii	0	0
L.longoviformis	0	0
M.micronuciformis	0.00232428	0
O.sinus	0	0
O.splanchnicus	0	0
P.anaerobius	0.00168771	0
P.buccalis	0	0
P.corporis	0	0
P.distasonis	0	0
P.lacrimalis	0.00806972	0
P.massiliensis	0.00403486	0
P.merdae	0.00587866	0
P.stomatis	0	0
R.bicirculans	0	0
R.bromii	0.0216629	0
R.faecis	0.00232428	0
R.hominis	0	0
R.intestinalis	0.167596	0.0001
R.inulinivorans	0	0
R.mucilaginosa	0.0034082	0
R.peoriensis	0	0
S.haemolyticus	0	0
S.moorei	0.024096	0
S.sanguinis	0	0
S.stercoricanis	0	0
T.glycolicus	0	0
T.sanguinis	0	0
Unclassified_Actinobacillus	0.0202728	0
Unclassified_Actinomyces	0.0543604	0
Unclassified_Actinomycetaceae	0	0
Unclassified_Adlercreutzia	0	0
Unclassified_Akkermansia	0.0548592	0
Unclassified_Alistipes	0.0621676	0
Unclassified_Anaerococcus	0	0
Unclassified_Anaerofustis	0	0
Unclassified_Anaerorhabdus	0	0
Unclassified_Anaerostipes	0.283052	0.0001
Unclassified_Arthrobacter	0	0
Unclassified_Asaccharospora	0	0
Unclassified_Bacteria	0	0
Unclassified_Bacteroidales	0	0
Unclassified_Bacteroides	9.59257	0.0035
Unclassified_Barnesiella	0.017352	0
Unclassified_Bifidobacteriaceae	0.00709863	0
Unclassified_Bifidobacterium	89.4406	0.0322
Unclassified_Blautia	27.5961	0.0099
Unclassified_Brevundimonas	0.0134571	0
Unclassified_Brucella	0.0270423	0
Unclassified_Burkholderiales	0	0
Unclassified_Butyricicoccus	0.0864043	0
Unclassified_Cellulosilyticum	0	0
Unclassified_Citrobacter	0.00261158	0
Unclassified_Clostridiales	0.0405036	0
Unclassified_Clostridium_III	0	0
Unclassified_Clostridium_IV	0.156153	0.0001
Unclassified_Clostridium_XVIII	0.734052	0.0003
Unclassified_Clostridium_XlVa	8.6964	0.0031
Unclassified_Clostridium_XlVb	0.00563782	0
Unclassified_Clostridium_sensu_stricto	0.66325	0.0002
Unclassified_Collinsella	0	0
Unclassified_Coprobacillus	0.00461798	0
Unclassified_Coprococcus	0	0
Unclassified_Coriobacteriaceae	0	0
Unclassified_Corynebacterium	0	0
Unclassified_Delftia	0	0
Unclassified_Dialister	0	0
Unclassified_Dorea	0.0034082	0
Unclassified_Eggerthella	0.111837	0
Unclassified_Eisenbergiella	0.0509238	0
Unclassified_Elizabethkingia	0.0649098	0
Unclassified_Enterobacter	0.0254742	0
Unclassified_Enterobacteriaceae	0.0042784	0
Unclassified_Enterococcaceae	0.0964113	0
Unclassified_Enterococcus	2.01173	0.0007
Unclassified_Erysipelotrichaceae	3.43459	0.0012
Unclassified_Escherichia/Shigella	64.9081	0.0234
Unclassified_Eubacterium	0.0411507	0
Unclassified_Faecalibacterium	0.18899	0.0001
Unclassified_Firmicutes	0.00391911	0
Unclassified_Flavonifractor	0	0
Unclassified_Fusicatenibacter	0.00205263	0
Unclassified_Fusobacterium	0	0
Unclassified_Gemella	0.0304201	0
Unclassified_Gemmiger	0	0
Unclassified_Gordonibacter	0	0
Unclassified_Haemophilus	0.00257195	0
Unclassified_Holdemania	0	0
Unclassified_Hungatella	0.0460838	0
Unclassified_Intestinimonas	0	0
Unclassified_Lachnospiraceae	51.0212	0.0184
Unclassified_Lactobacillales	0.049432	0
Unclassified_Lactobacillus	0.316231	0.0001
Unclassified_Lactococcus	0.0699394	0
Unclassified_Lactonifactor	0	0
Unclassified_Leuconostoc	0.0188169	0
Unclassified_Mannheimia	0	0
Unclassified_Massilia	0	0
Unclassified_Megasphaera	0	0
Unclassified_Mogibacterium	0	0
Unclassified_Olsenella	0	0
Unclassified_Oscillibacter	0.0211827	0
Unclassified_Parvibacter	0	0
Unclassified_Parvimonas	0	0
Unclassified_Peptoniphilus	0.0233273	0
Unclassified_Peptostreptococcaceae	0	0
Unclassified_Porphyromonadaceae	0	0
Unclassified_Propionispira	0	0
Unclassified_Pseudomonas	0.030275	0
Unclassified_Ralstonia	0	0
Unclassified_Robinsoniella	0	0
Unclassified_Romboutsia	0.0636698	0
Unclassified_Roseburia	0.132906	0
Unclassified_Ruminococcaceae	0.394301	0.0001
Unclassified_Ruminococcus	0	0
Unclassified_Ruminococcus2	0.038934	0
Unclassified_Salmonella	0	0
Unclassified_Solobacterium	0.00226886	0
Unclassified_Sporobacter	0.551189	0.0002
Unclassified_Staphylococcus	0.0925427	0
Unclassified_Stenotrophomonas	0	0
Unclassified_Streptococcus	5.1374	0.0019
Unclassified_Subdoligranulum	0.0323895	0
Unclassified_Succiniclasticum	0	0
Unclassified_Terrisporobacter	0.00820404	0
Unclassified_Turicibacter	0.00269993	0
Unclassified_Varibaculum	0.0266473	0
Unclassified_Veillonella	1.87528	0.0007
V.cambriense	0	0
